# Supplementary material for: A two-dimensional manganese(II) complex: poly[bis­(μ2-4,4′-bipyrid­yl)tetra­kis­(μ2-3,5-dinitro­benzoato)dimanganese(II)]
Source: Acta Crystallogr Sect E Struct Rep Online. 2010 Sep 4;66(Pt 10):m1187. doi: 10.1107/S1600536810034495 (PMC2983371; doi:10.1107/S1600536810034495)
Supplement: Supplementary file 1 [file e-66-m1187-sup1.cif]

##############################################################################
###                                                                        ###
###        Electronic paper (Acta Crystallographica Section E)             ###
###                                                                        ###
##############################################################################
#                                                                            #
# This CIF contains the data in a paper accepted for publication in Acta     #
# Crystallographica Section E. It conforms to the requirements of Notes      #
# for Authors for Section E, and has been peer reviewed under the auspices   #
# of the IUCr Commission on Journals.                                        #
#                                                                            #
# Full details of the Crystallographic Information File format               #
# are given in the paper "The Crystallographic Information File (CIF):       #
# a New Standard Archive File for Crystallography" by S. R. Hall, F. H.      #
# Allen and I. D. Brown [Acta Cryst. (1991), A47, 655-685].                  #
#                                                                            #
# The current version of the core CIF dictionary is obtainable from          #
# ftp://ftp.iucr.org/pub/cif_core.dic. The current version number is 2.4.    #
#                                                                            #
# Software is freely available for graphical display of the structure(s) in  #
# this CIF.  For information consult the CIF home page http://www.iucr.org/  #
# cif/home.html                                                              #
#                                                                            #
# This file may be used for bona fide research purposes within the           #
# scientific community so long as proper attribution is given to the journal # 
# article from which it was obtained.                                        #
#                                                                            #
##############################################################################
                                             
data_I
_audit_creation_method     SHELXL-97
_chemical_name_systematic
;
poly[bis(\m~2~-4,4'-bipyridyl)tetrakis(\m~2~-3,5-
dinitrobenzoato)dimanganese(II)]
;
_chemical_name_common     ?
_chemical_formula_moiety     'C24 H14 Mn N6 O12'
_chemical_formula_sum     'C24 H14 Mn N6 O12'
_chemical_formula_iupac     '[Mn2 (C7 H3 N2 O6)4 (C10 H8 N2)2]'
_chemical_formula_weight     633.35
_chemical_melting_point     ?
_symmetry_cell_setting     monoclinic
_symmetry_space_group_name_H-M     'P 2/n'
_symmetry_space_group_name_Hall     '-P 2yac'
loop_
    _symmetry_equiv_pos_as_xyz
    'x, y, z'
    '-x+1/2, y, -z+1/2'
    '-x, -y, -z'
    'x-1/2, -y, z-1/2'
_cell_length_a     10.0873(6)
_cell_length_b     11.6336(6)
_cell_length_c     21.2191(12)
_cell_angle_alpha     90.00
_cell_angle_beta     98.075(3)
_cell_angle_gamma     90.00
_cell_volume     2465.41(14)
_cell_formula_units_Z     4
_cell_measurement_reflns_used     5503
_cell_measurement_theta_min     1.9394
_cell_measurement_theta_max     25.0264
_cell_measurement_temperature     293(2)
_exptl_crystal_description     'Prism'
_exptl_crystal_colour     'Yellow'
_exptl_crystal_size_max     0.82
_exptl_crystal_size_mid     0.45
_exptl_crystal_size_min     0.35
_exptl_crystal_density_diffrn     1.706
_exptl_crystal_density_meas     ?
_exptl_crystal_density_method     'not measured'
_exptl_crystal_F_000     1284
_exptl_absorpt_coefficient_mu     0.619
_exptl_absorpt_correction_type     multi-scan
_exptl_absorpt_process_details
;
(CrystalClear; Rigaku, 2000)
;
_exptl_absorpt_correction_T_min     0.7794
_exptl_absorpt_correction_T_max     1.0000
_exptl_special_details     ?
_diffrn_ambient_temperature     293(2)
_diffrn_radiation_type     MoK\a
_diffrn_radiation_wavelength     0.71073
_diffrn_radiation_source     'fine-focus sealed tube'
_diffrn_radiation_monochromator     graphite
_diffrn_measurement_device_type     'Rigaku Mercury'
_diffrn_measurement_method     '\w scans'
_diffrn_detector_area_resol_mean     ?
_diffrn_reflns_number     14626
_diffrn_reflns_av_R_equivalents     0.0177
_diffrn_reflns_av_sigmaI/netI     0.0169
_diffrn_reflns_theta_min     2.00
_diffrn_reflns_theta_max     25.03
_diffrn_reflns_theta_full     25.03
_diffrn_measured_fraction_theta_max     0.994
_diffrn_measured_fraction_theta_full     0.994
_diffrn_reflns_limit_h_min     -12
_diffrn_reflns_limit_h_max     9
_diffrn_reflns_limit_k_min     -13
_diffrn_reflns_limit_k_max     13
_diffrn_reflns_limit_l_min     -23
_diffrn_reflns_limit_l_max     25
_diffrn_standards_number     ?
_diffrn_standards_interval_count     ?
_diffrn_standards_interval_time     ?
_diffrn_standards_decay_%     ?
_refine_special_details
; Refinement of <i>F</i>^2^ against ALL reflections.
The weighted <i>R</i>-factor
<i>wR</i> and goodness of fit <i>S</i> are based on <i>F</i>^2^, conventional
<i>R</i>-factors <i>R</i> are based on <i>F</i>, with <i>F</i> set to zero for
negative <i>F</i>^2^. The threshold expression of <i>F</i>^2^ >
\s(<i>F</i>^2^) is used only for calculating <i>R</i>-factors(gt) <i>etc</i>.
and is not relevant to the choice of reflections for refinement.
<i>R</i>-factors based on <i>F</i>^2^ are statistically about twice as large
as those based on <i>F</i>, and <i>R</i>- factors based on ALL data will be
even larger.
;
_reflns_number_total     4334
_reflns_number_gt     4149
_reflns_threshold_expression     I>2\s(I)
_refine_ls_structure_factor_coef     Fsqd
_refine_ls_matrix_type     full
_refine_ls_R_factor_all     0.0335
_refine_ls_R_factor_gt     0.0321
_refine_ls_wR_factor_gt     0.0839
_refine_ls_wR_factor_ref     0.0849
_refine_ls_goodness_of_fit_ref     1.013
_refine_ls_restrained_S_all     1.013
_refine_ls_number_reflns     4334
_refine_ls_number_parameters     393
_refine_ls_number_restraints     0
_refine_ls_hydrogen_treatment     constr
_refine_ls_weighting_scheme     calc
_refine_ls_weighting_details
         'calc w=1/[\s^2^(Fo^2^)+(0.0435P)^2^+1.7800P] where P=(Fo^2^+2Fc^2^)/3'
_atom_sites_solution_hydrogens     geom
_atom_sites_solution_primary     direct
_atom_sites_solution_secondary     difmap
_refine_ls_shift/su_max     0.000
_refine_ls_shift/su_mean     0.000
_refine_diff_density_max     0.308
_refine_diff_density_min     -0.374
_refine_ls_extinction_method     none
_refine_ls_extinction_coef     ?
loop_
    _atom_type_symbol
    _atom_type_description
    _atom_type_scat_dispersion_real
    _atom_type_scat_dispersion_imag
    _atom_type_scat_source
    'C' 'C' 0.0033 0.0016
                         'International Tables Vol C Tables 4.2.6.8 and 6.1.1.4'
    'H' 'H' 0.0000 0.0000
                         'International Tables Vol C Tables 4.2.6.8 and 6.1.1.4'
    'N' 'N' 0.0061 0.0033
                         'International Tables Vol C Tables 4.2.6.8 and 6.1.1.4'
    'O' 'O' 0.0106 0.0060
                         'International Tables Vol C Tables 4.2.6.8 and 6.1.1.4'
    'Mn' 'Mn' 0.3368 0.7283
                         'International Tables Vol C Tables 4.2.6.8 and 6.1.1.4'
_computing_data_collection     'CrystalClear (Rigaku, 2000)'
_computing_cell_refinement     'CrystalClear (Rigaku, 2000)'
_computing_data_reduction     'CrystalClear (Rigaku, 2000)'
_computing_structure_solution     'SHELXS97 (Sheldrick, 2008)'
_computing_structure_refinement     'SHELXL97 (Sheldrick, 2008)'
_computing_molecular_graphics     'SHELXTL (Sheldrick, 2008)'
_computing_publication_material     'SHELXL97 (Sheldrick, 2008)'
loop_
    _atom_site_type_symbol
    _atom_site_label
    _atom_site_fract_x
    _atom_site_fract_y
    _atom_site_fract_z
    _atom_site_U_iso_or_equiv
    _atom_site_adp_type
    _atom_site_calc_flag
    _atom_site_refinement_flags
    _atom_site_occupancy
    _atom_site_disorder_assembly
    _atom_site_disorder_group
    Mn Mn1 0.2500 0.19545(3) 0.2500 0.01900(11) Uani d S 1 . .
    Mn Mn2 0.7500 0.24424(3) 0.2500 0.02079(11) Uani d S 1 . .
    O O1 0.39680(12) 0.20294(11) 0.33670(6) 0.0285(3) Uani d . 1 . .
    O O2 0.59377(14) 0.24937(13) 0.30771(7) 0.0376(3) Uani d . 1 . .
    O O3 0.60065(13) 0.24451(12) 0.16375(6) 0.0317(3) Uani d . 1 . .
    C C13 0.51107(17) 0.24788(14) 0.34545(8) 0.0228(4) Uani d . 1 . .
    N N4 0.7500 1.04904(18) 0.2500 0.0289(5) Uani d S 1 . .
    O O4 0.39999(13) 0.19047(13) 0.18644(6) 0.0378(3) Uani d . 1 . .
    C C3 0.2500 -0.2403(2) 0.2500 0.0233(5) Uani d S 1 . .
    C C9 0.7500 0.6807(2) 0.2500 0.0266(5) Uani d S 1 . .
    N N3 0.7500 0.43988(18) 0.2500 0.0292(5) Uani d S 1 . .
    C C10 0.7500 0.8084(2) 0.2500 0.0265(5) Uani d S 1 . .
    N N1 0.2500 0.00037(17) 0.2500 0.0256(4) Uani d S 1 . .
    O O11 0.1529(2) -0.04745(19) -0.06614(9) 0.0772(7) Uani d . 1 . .
    C C15 0.48226(19) 0.28563(16) 0.45950(9) 0.0295(4) Uani d . 1 . .
    H H15 0.4092 0.2361 0.4548 0.035 Uiso calc R 1 . .
    N N8 0.1882(2) -0.02270(18) -0.01070(9) 0.0527(5) Uani d . 1 . .
    C C26 0.33672(19) 0.09265(16) 0.06677(9) 0.0302(4) Uani d . 1 . .
    H H26 0.2875 0.0686 0.0983 0.036 Uiso calc R 1 . .
    C C2 0.30203(19) -0.17792(15) 0.30368(9) 0.0294(4) Uani d . 1 . .
    H H2 0.3357 -0.2158 0.3411 0.035 Uiso calc R 1 . .
    C C21 0.44557(17) 0.16499(15) 0.08170(8) 0.0237(4) Uani d . 1 . .
    N N2 0.2500 -0.60873(17) 0.2500 0.0247(4) Uani d S 1 . .
    C C14 0.55181(18) 0.30668(15) 0.40903(8) 0.0255(4) Uani d . 1 . .
    C C4 0.2500 -0.3681(2) 0.2500 0.0235(5) Uani d S 1 . .
    N N5 0.4524(2) 0.31431(18) 0.57173(8) 0.0447(5) Uani d . 1 . .
    C C1 0.30335(19) -0.05938(15) 0.30107(9) 0.0290(4) Uani d . 1 . .
    H H1 0.3433 -0.0192 0.3366 0.035 Uiso calc R 1 . .
    O O5 0.3718(3) 0.2385(3) 0.56666(10) 0.1090(11) Uani d . 1 . .
    C C20 0.48563(17) 0.20357(14) 0.15039(8) 0.0228(4) Uani d . 1 . .
    C C19 0.66089(18) 0.38110(16) 0.41675(9) 0.0315(4) Uani d . 1 . .
    H H19 0.7101 0.3942 0.3835 0.038 Uiso calc R 1 . .
    C C11 0.6523(2) 0.87052(17) 0.27427(11) 0.0407(5) Uani d . 1 . .
    H H11 0.5844 0.8325 0.2913 0.049 Uiso calc R 1 . .
    C C6 0.22428(19) -0.54874(15) 0.30084(8) 0.0276(4) Uani d . 1 . .
    H H6 0.2067 -0.5890 0.3366 0.033 Uiso calc R 1 . .
    C C8 0.8668(2) 0.61846(17) 0.26293(12) 0.0434(5) Uani d . 1 . .
    H H8 0.9485 0.6563 0.2718 0.052 Uiso calc R 1 . .
    C C16 0.52304(19) 0.33937(17) 0.51722(9) 0.0318(4) Uani d . 1 . .
    O O12 0.1347(2) -0.0599(2) 0.03319(10) 0.0937(9) Uani d . 1 . .
    C C5 0.22266(18) -0.42997(15) 0.30270(8) 0.0269(4) Uani d . 1 . .
    H H5 0.2035 -0.3918 0.3389 0.032 Uiso calc R 1 . .
    C C17 0.6271(2) 0.41653(17) 0.52608(9) 0.0345(4) Uani d . 1 . .
    H H17 0.6507 0.4542 0.5647 0.041 Uiso calc R 1 . .
    O O10 0.5122(2) 0.1732(2) -0.13269(8) 0.0763(7) Uani d . 1 . .
    O O6 0.48179(19) 0.36920(17) 0.62041(7) 0.0610(5) Uani d . 1 . .
    N N7 0.54582(19) 0.20781(19) -0.07935(8) 0.0457(5) Uani d . 1 . .
    C C7 0.8626(2) 0.49998(17) 0.26272(12) 0.0436(5) Uani d . 1 . .
    H H7 0.9428 0.4600 0.2720 0.052 Uiso calc R 1 . .
    C C22 0.51562(18) 0.20179(16) 0.03395(9) 0.0288(4) Uani d . 1 . .
    H H22 0.5893 0.2500 0.0432 0.035 Uiso calc R 1 . .
    C C23 0.47448(19) 0.16581(17) -0.02799(8) 0.0307(4) Uani d . 1 . .
    C C24 0.36823(19) 0.09225(17) -0.04444(9) 0.0326(4) Uani d . 1 . .
    H H24 0.3428 0.0682 -0.0862 0.039 Uiso calc R 1 . .
    O O9 0.6350(2) 0.2753(3) -0.06612(9) 0.0986(9) Uani d . 1 . .
    C C12 0.6554(2) 0.98865(17) 0.27332(11) 0.0409(5) Uani d . 1 . .
    H H12 0.5881 1.0285 0.2898 0.049 Uiso calc R 1 . .
    N N6 0.8062(2) 0.51773(19) 0.48328(11) 0.0562(6) Uani d . 1 . .
    C C25 0.30197(19) 0.05647(17) 0.00456(9) 0.0326(4) Uani d . 1 . .
    C C18 0.69470(19) 0.43534(17) 0.47508(10) 0.0356(5) Uani d . 1 . .
    O O7 0.8276(2) 0.5696(2) 0.53379(11) 0.0904(8) Uani d . 1 . .
    O O8 0.8707(2) 0.5303(2) 0.43984(12) 0.0902(8) Uani d . 1 . .
loop_
    _atom_site_aniso_label
    _atom_site_aniso_U_11
    _atom_site_aniso_U_22
    _atom_site_aniso_U_33
    _atom_site_aniso_U_12
    _atom_site_aniso_U_13
    _atom_site_aniso_U_23
    Mn1 0.0216(2) 0.01424(19) 0.02138(19) 0.000 0.00381(14) 0.000
    Mn2 0.0215(2) 0.01626(19) 0.0247(2) 0.000 0.00365(14) 0.000
    O1 0.0259(7) 0.0332(7) 0.0253(6) -0.0066(5) 0.0001(5) 0.0004(5)
    O2 0.0320(7) 0.0491(9) 0.0339(7) -0.0046(6) 0.0124(6) -0.0083(6)
    O3 0.0273(7) 0.0408(8) 0.0261(7) -0.0089(6) 0.0006(5) 0.0002(6)
    C13 0.0231(9) 0.0201(8) 0.0246(9) 0.0025(7) 0.0009(7) 0.0027(7)
    N4 0.0333(12) 0.0192(10) 0.0350(12) 0.000 0.0079(9) 0.000
    O4 0.0292(7) 0.0581(9) 0.0283(7) -0.0048(6) 0.0117(6) -0.0079(6)
    C3 0.0243(13) 0.0157(12) 0.0301(13) 0.000 0.0041(10) 0.000
    C9 0.0300(13) 0.0201(12) 0.0301(13) 0.000 0.0059(11) 0.000
    N3 0.0265(11) 0.0195(10) 0.0409(13) 0.000 0.0028(9) 0.000
    C10 0.0298(13) 0.0194(12) 0.0294(13) 0.000 0.0009(11) 0.000
    N1 0.0272(11) 0.0172(10) 0.0329(11) 0.000 0.0061(9) 0.000
    O11 0.0918(15) 0.0888(15) 0.0484(11) -0.0533(12) 0.0010(10) -0.0245(10)
    C15 0.0276(9) 0.0302(9) 0.0296(10) 0.0000(8) 0.0004(8) -0.0021(8)
    N8 0.0582(13) 0.0540(12) 0.0446(11) -0.0287(10) 0.0026(9) -0.0110(9)
    C26 0.0309(10) 0.0306(10) 0.0297(10) -0.0051(8) 0.0065(8) -0.0023(8)
    C2 0.0355(10) 0.0211(9) 0.0300(10) 0.0026(8) -0.0003(8) 0.0011(7)
    C21 0.0229(8) 0.0238(8) 0.0244(9) 0.0023(7) 0.0031(7) -0.0018(7)
    N2 0.0307(11) 0.0168(10) 0.0261(11) 0.000 0.0021(9) 0.000
    C14 0.0241(9) 0.0228(9) 0.0283(9) 0.0039(7) -0.0006(7) -0.0017(7)
    C4 0.0230(12) 0.0170(12) 0.0294(13) 0.000 -0.0001(10) 0.000
    N5 0.0488(11) 0.0559(12) 0.0288(9) 0.0035(10) 0.0029(8) -0.0019(8)
    C1 0.0344(10) 0.0207(9) 0.0314(10) 0.0010(8) 0.0032(8) -0.0046(7)
    O5 0.129(2) 0.155(2) 0.0501(12) -0.092(2) 0.0402(13) -0.0271(14)
    C20 0.0235(9) 0.0208(8) 0.0242(9) 0.0028(7) 0.0037(7) -0.0009(7)
    C19 0.0258(9) 0.0296(10) 0.0387(10) 0.0010(8) 0.0029(8) -0.0025(8)
    C11 0.0405(11) 0.0227(10) 0.0640(14) -0.0020(9) 0.0255(10) 0.0008(9)
    C6 0.0373(10) 0.0213(9) 0.0244(9) -0.0011(7) 0.0053(7) 0.0016(7)
    C8 0.0258(10) 0.0238(10) 0.0782(16) -0.0040(8) -0.0008(10) -0.0016(10)
    C16 0.0331(10) 0.0334(10) 0.0279(10) 0.0075(8) 0.0006(8) -0.0004(8)
    O12 0.1066(17) 0.1188(19) 0.0565(12) -0.0850(16) 0.0147(11) -0.0096(12)
    C5 0.0331(10) 0.0217(9) 0.0259(9) 0.0005(7) 0.0041(7) -0.0034(7)
    C17 0.0354(11) 0.0319(10) 0.0329(10) 0.0088(8) -0.0072(8) -0.0091(8)
    O10 0.0802(13) 0.1256(19) 0.0245(9) -0.0335(13) 0.0120(8) -0.0062(10)
    O6 0.0786(12) 0.0728(12) 0.0314(8) 0.0081(10) 0.0075(8) -0.0120(8)
    N7 0.0422(11) 0.0696(13) 0.0261(9) -0.0103(10) 0.0076(8) 0.0012(9)
    C7 0.0258(10) 0.0231(10) 0.0790(16) 0.0016(8) -0.0033(10) -0.0001(10)
    C22 0.0249(9) 0.0332(10) 0.0280(9) -0.0032(7) 0.0029(7) -0.0015(7)
    C23 0.0305(10) 0.0385(10) 0.0236(9) 0.0000(8) 0.0056(7) 0.0013(8)
    C24 0.0359(10) 0.0350(10) 0.0254(9) 0.0022(8) -0.0005(8) -0.0059(8)
    O9 0.0972(17) 0.160(2) 0.0429(11) -0.0870(17) 0.0259(11) -0.0133(12)
    C12 0.0427(12) 0.0220(10) 0.0631(14) 0.0029(9) 0.0251(10) -0.0008(9)
    N6 0.0444(11) 0.0505(12) 0.0721(15) -0.0161(10) 0.0029(11) -0.0210(11)
    C25 0.0321(10) 0.0300(10) 0.0347(10) -0.0075(8) 0.0018(8) -0.0055(8)
    C18 0.0273(10) 0.0277(10) 0.0487(12) -0.0003(8) -0.0053(9) -0.0079(9)
    O7 0.0861(15) 0.0873(16) 0.0976(17) -0.0454(13) 0.0123(13) -0.0546(14)
    O8 0.0725(14) 0.1070(18) 0.0951(16) -0.0562(13) 0.0260(12) -0.0321(14)
_geom_special_details
;
All e.s.d.'s (except the e.s.d. in the dihedral angle between two l.s. planes)
are estimated using the full covariance matrix. The cell e.s.d.'s are taken
into account individually in the estimation of e.s.d.'s in distances, angles
and torsion angles; correlations between e.s.d.'s in cell parameters are only
used when they are defined by crystal symmetry. An approximate (isotropic)
treatment of cell e.s.d.'s is used for estimating e.s.d.'s involving l.s.
planes.
;
loop_
    _geom_bond_atom_site_label_1
    _geom_bond_atom_site_label_2
    _geom_bond_site_symmetry_2
    _geom_bond_distance
    _geom_bond_publ_flag
    Mn1 O4 2 2.1644(13) ?
    Mn1 O4 . 2.1644(13) ?
    Mn1 O1 . 2.1954(12) ?
    Mn1 O1 2 2.1954(12) ?
    Mn1 N1 . 2.269(2) ?
    Mn1 N2 1_565 2.278(2) ?
    Mn2 O2 2_655 2.1281(13) ?
    Mn2 O2 . 2.1281(13) ?
    Mn2 O3 . 2.2011(12) ?
    Mn2 O3 2_655 2.2011(12) ?
    Mn2 N4 1_545 2.271(2) ?
    Mn2 N3 . 2.276(2) ?
    O1 C13 . 1.255(2) ?
    O2 C13 . 1.235(2) ?
    O3 C20 . 1.249(2) ?
    C13 C14 . 1.517(2) ?
    N4 C12 . 1.335(2) ?
    N4 C12 2_655 1.335(2) ?
    N4 Mn2 1_565 2.271(2) ?
    O4 C20 . 1.241(2) ?
    C3 C2 . 1.390(2) ?
    C3 C2 2 1.390(2) ?
    C3 C4 . 1.487(3) ?
    C9 C8 2_655 1.377(2) ?
    C9 C8 . 1.377(2) ?
    C9 C10 . 1.485(3) ?
    N3 C7 . 1.329(2) ?
    N3 C7 2_655 1.329(2) ?
    C10 C11 2_655 1.379(2) ?
    C10 C11 . 1.379(2) ?
    N1 C1 2 1.335(2) ?
    N1 C1 . 1.335(2) ?
    O11 N8 . 1.215(3) ?
    C15 C14 . 1.382(3) ?
    C15 C16 . 1.385(3) ?
    C15 H15 . 0.9300 ?
    N8 O12 . 1.219(3) ?
    N8 C25 . 1.472(3) ?
    C26 C25 . 1.383(3) ?
    C26 C21 . 1.384(3) ?
    C26 H26 . 0.9300 ?
    C2 C1 . 1.380(3) ?
    C2 H2 . 0.9300 ?
    C21 C22 . 1.382(3) ?
    C21 C20 . 1.524(2) ?
    N2 C6 . 1.340(2) ?
    N2 C6 2 1.340(2) ?
    N2 Mn1 1_545 2.278(2) ?
    C14 C19 . 1.391(3) ?
    C4 C5 2 1.390(2) ?
    C4 C5 . 1.390(2) ?
    N5 O5 . 1.194(3) ?
    N5 O6 . 1.215(2) ?
    N5 C16 . 1.470(3) ?
    C1 H1 . 0.9300 ?
    C19 C18 . 1.388(3) ?
    C19 H19 . 0.9300 ?
    C11 C12 . 1.375(3) ?
    C11 H11 . 0.9300 ?
    C6 C5 . 1.382(3) ?
    C6 H6 . 0.9300 ?
    C8 C7 . 1.379(3) ?
    C8 H8 . 0.9300 ?
    C16 C17 . 1.374(3) ?
    C5 H5 . 0.9300 ?
    C17 C18 . 1.375(3) ?
    C17 H17 . 0.9300 ?
    O10 N7 . 1.205(2) ?
    N7 O9 . 1.198(3) ?
    N7 C23 . 1.471(2) ?
    C7 H7 . 0.9300 ?
    C22 C23 . 1.386(3) ?
    C22 H22 . 0.9300 ?
    C23 C24 . 1.378(3) ?
    C24 C25 . 1.377(3) ?
    C24 H24 . 0.9300 ?
    C12 H12 . 0.9300 ?
    N6 O8 . 1.209(3) ?
    N6 O7 . 1.223(3) ?
    N6 C18 . 1.470(3) ?
loop_
    _geom_angle_atom_site_label_1
    _geom_angle_atom_site_label_2
    _geom_angle_atom_site_label_3
    _geom_angle_site_symmetry_1
    _geom_angle_site_symmetry_3
    _geom_angle
    _geom_angle_publ_flag
    O4 Mn1 O4 2 . 176.93(8) ?
    O4 Mn1 O1 2 . 85.82(5) ?
    O4 Mn1 O1 . . 94.30(5) ?
    O4 Mn1 O1 2 2 94.30(5) ?
    O4 Mn1 O1 . 2 85.82(5) ?
    O1 Mn1 O1 . 2 175.45(7) ?
    O4 Mn1 N1 2 . 88.47(4) ?
    O4 Mn1 N1 . . 88.47(4) ?
    O1 Mn1 N1 . . 92.27(3) ?
    O1 Mn1 N1 2 . 92.27(3) ?
    O4 Mn1 N2 2 1_565 91.53(4) ?
    O4 Mn1 N2 . 1_565 91.53(4) ?
    O1 Mn1 N2 . 1_565 87.73(3) ?
    O1 Mn1 N2 2 1_565 87.73(3) ?
    N1 Mn1 N2 . 1_565 180.0 ?
    O2 Mn2 O2 2_655 . 176.79(8) ?
    O2 Mn2 O3 2_655 . 89.84(5) ?
    O2 Mn2 O3 . . 90.16(5) ?
    O2 Mn2 O3 2_655 2_655 90.16(5) ?
    O2 Mn2 O3 . 2_655 89.84(5) ?
    O3 Mn2 O3 . 2_655 179.83(7) ?
    O2 Mn2 N4 2_655 1_545 91.61(4) ?
    O2 Mn2 N4 . 1_545 91.61(4) ?
    O3 Mn2 N4 . 1_545 90.08(4) ?
    O3 Mn2 N4 2_655 1_545 90.08(4) ?
    O2 Mn2 N3 2_655 . 88.39(4) ?
    O2 Mn2 N3 . . 88.39(4) ?
    O3 Mn2 N3 . . 89.92(4) ?
    O3 Mn2 N3 2_655 . 89.92(4) ?
    N4 Mn2 N3 1_545 . 180.0 ?
    C13 O1 Mn1 . . 129.61(11) ?
    C13 O2 Mn2 . . 174.27(14) ?
    C20 O3 Mn2 . . 133.90(12) ?
    O2 C13 O1 . . 126.85(16) ?
    O2 C13 C14 . . 116.55(16) ?
    O1 C13 C14 . . 116.60(15) ?
    C12 N4 C12 . 2_655 116.5(2) ?
    C12 N4 Mn2 . 1_565 121.75(11) ?
    C12 N4 Mn2 2_655 1_565 121.75(11) ?
    C20 O4 Mn1 . . 171.41(14) ?
    C2 C3 C2 . 2 117.1(2) ?
    C2 C3 C4 . . 121.47(11) ?
    C2 C3 C4 2 . 121.47(11) ?
    C8 C9 C8 2_655 . 116.5(2) ?
    C8 C9 C10 2_655 . 121.73(12) ?
    C8 C9 C10 . . 121.73(12) ?
    C7 N3 C7 . 2_655 116.5(2) ?
    C7 N3 Mn2 . . 121.75(12) ?
    C7 N3 Mn2 2_655 . 121.75(12) ?
    C11 C10 C11 2_655 . 116.8(2) ?
    C11 C10 C9 2_655 . 121.62(12) ?
    C11 C10 C9 . . 121.62(12) ?
    C1 N1 C1 2 . 117.3(2) ?
    C1 N1 Mn1 2 . 121.37(11) ?
    C1 N1 Mn1 . . 121.37(11) ?
    C14 C15 C16 . . 119.02(18) ?
    C14 C15 H15 . . 120.5 ?
    C16 C15 H15 . . 120.5 ?
    O11 N8 O12 . . 123.7(2) ?
    O11 N8 C25 . . 118.4(2) ?
    O12 N8 C25 . . 117.96(19) ?
    C25 C26 C21 . . 119.33(17) ?
    C25 C26 H26 . . 120.3 ?
    C21 C26 H26 . . 120.3 ?
    C1 C2 C3 . . 119.56(17) ?
    C1 C2 H2 . . 120.2 ?
    C3 C2 H2 . . 120.2 ?
    C22 C21 C26 . . 119.44(17) ?
    C22 C21 C20 . . 121.03(16) ?
    C26 C21 C20 . . 119.53(16) ?
    C6 N2 C6 . 2 117.2(2) ?
    C6 N2 Mn1 . 1_545 121.38(10) ?
    C6 N2 Mn1 2 1_545 121.38(10) ?
    C15 C14 C19 . . 119.86(17) ?
    C15 C14 C13 . . 120.37(16) ?
    C19 C14 C13 . . 119.76(16) ?
    C5 C4 C5 2 . 117.6(2) ?
    C5 C4 C3 2 . 121.18(11) ?
    C5 C4 C3 . . 121.18(11) ?
    O5 N5 O6 . . 123.1(2) ?
    O5 N5 C16 . . 118.33(18) ?
    O6 N5 C16 . . 118.5(2) ?
    N1 C1 C2 . . 123.20(17) ?
    N1 C1 H1 . . 118.4 ?
    C2 C1 H1 . . 118.4 ?
    O4 C20 O3 . . 127.70(17) ?
    O4 C20 C21 . . 116.05(15) ?
    O3 C20 C21 . . 116.25(15) ?
    C18 C19 C14 . . 118.62(18) ?
    C18 C19 H19 . . 120.7 ?
    C14 C19 H19 . . 120.7 ?
    C12 C11 C10 . . 120.00(19) ?
    C12 C11 H11 . . 120.0 ?
    C10 C11 H11 . . 120.0 ?
    N2 C6 C5 . . 123.22(17) ?
    N2 C6 H6 . . 118.4 ?
    C5 C6 H6 . . 118.4 ?
    C9 C8 C7 . . 120.00(19) ?
    C9 C8 H8 . . 120.0 ?
    C7 C8 H8 . . 120.0 ?
    C17 C16 C15 . . 122.84(18) ?
    C17 C16 N5 . . 117.85(17) ?
    C15 C16 N5 . . 119.31(18) ?
    C6 C5 C4 . . 119.34(17) ?
    C6 C5 H5 . . 120.3 ?
    C4 C5 H5 . . 120.3 ?
    C16 C17 C18 . . 116.74(17) ?
    C16 C17 H17 . . 121.6 ?
    C18 C17 H17 . . 121.6 ?
    O9 N7 O10 . . 122.9(2) ?
    O9 N7 C23 . . 118.28(18) ?
    O10 N7 C23 . . 118.85(19) ?
    N3 C7 C8 . . 123.49(19) ?
    N3 C7 H7 . . 118.3 ?
    C8 C7 H7 . . 118.3 ?
    C21 C22 C23 . . 119.06(17) ?
    C21 C22 H22 . . 120.5 ?
    C23 C22 H22 . . 120.5 ?
    C24 C23 C22 . . 123.12(17) ?
    C24 C23 N7 . . 117.57(17) ?
    C22 C23 N7 . . 119.31(17) ?
    C25 C24 C23 . . 116.06(17) ?
    C25 C24 H24 . . 122.0 ?
    C23 C24 H24 . . 122.0 ?
    N4 C12 C11 . . 123.38(19) ?
    N4 C12 H12 . . 118.3 ?
    C11 C12 H12 . . 118.3 ?
    O8 N6 O7 . . 124.1(2) ?
    O8 N6 C18 . . 118.3(2) ?
    O7 N6 C18 . . 117.6(2) ?
    C24 C25 C26 . . 122.95(18) ?
    C24 C25 N8 . . 117.98(18) ?
    C26 C25 N8 . . 119.07(18) ?
    C17 C18 C19 . . 122.84(18) ?
    C17 C18 N6 . . 117.80(18) ?
    C19 C18 N6 . . 119.35(19) ?
loop_
    _geom_torsion_atom_site_label_1
    _geom_torsion_atom_site_label_2
    _geom_torsion_atom_site_label_3
    _geom_torsion_atom_site_label_4
    _geom_torsion_site_symmetry_1
    _geom_torsion_site_symmetry_2
    _geom_torsion_site_symmetry_3
    _geom_torsion_site_symmetry_4
    _geom_torsion
    _geom_torsion_publ_flag
    C4 C3 C2 C1 . . . . 178.24(13) ?
    C2 C3 C4 C5 . . . . 39.28(13) ?
    C2 C3 C4 C5 2 . . . -140.72(13) ?
    C10 C9 C8 C7 . . . . 179.75(18) ?
    C8 C9 C10 C11 . . . 2_655 39.15(17) ?
    C8 C9 C10 C11 . . . . -140.85(17) ?
data_global
_journal_date_recd_electronic     2010-08-16
_journal_date_accepted     2010-08-26
_journal_name_full     'Acta Crystallographica, Section E'
_journal_year     2010
_journal_volume     66
_journal_issue     10
_journal_page_first     m1187
_journal_page_last     m1187
_journal_paper_category     QM
_journal_coeditor_code     BR2146
_publ_contact_author_name     'Zhu-Lai, Li'
_publ_contact_author_address
;  Department of Medicinal Chemistry, School of Pharmacy,
   Fujian Medical University, Fuzhou, Fujian 350004,
   People's Republic of China
;
_publ_contact_author_email     'lizhulai@126.com'
_publ_contact_author_fax     '+86-591-83708669'
_publ_contact_author_phone     '+86-591-83708669'
_publ_section_title
;\
A two-dimensional manganese(II) complex:
poly[bis(\m~2~-4,4'-bipyridyl)tetrakis(\m~2~-3,5-\
dinitrobenzoato)dimanganese(II)]
;
loop_
    _publ_author_name
    _publ_author_address
    'Jian Wang'
;  Department of Medicinal Chemistry, School of Pharmacy,
   Fujian Medical University, Fuzhou, Fujian 350004,
   People's Republic of China
;
    'Zhu-Lai Li'
;  Department of Medicinal Chemistry, School of Pharmacy,
   Fujian Medical University, Fuzhou, Fujian 350004,
   People's Republic of China
;
    'Xiu-Zhi Xu'
;  Department of Medicinal Chemistry, School of Pharmacy,
   Fujian Medical University, Fuzhou, Fujian 350004,
   People's Republic of China
;
    'Wen-Jin Yan'
;  Department of Medicinal Chemistry, School of Pharmacy,
   Fujian Medical University, Fuzhou, Fujian 350004,
   People's Republic of China
;
