# Supplementary material for: A two-dimensional manganese(II) complex: poly[bis­(μ2-4,4′-bipyrid­yl)tetra­kis­(μ2-3,5-dinitro­benzoato)dimanganese(II)]
Source: Acta Crystallogr Sect E Struct Rep Online. 2010 Sep 4;66(Pt 10):m1187. doi: 10.1107/S1600536810034495 (PMC2983371; doi:10.1107/S1600536810034495)
Supplement: Supplementary file 2 [file e-66-m1187-Isup2.hkl]

# 
# h,k,l, Fc-squared, Fo-squared, sigma(Fo-squared) and status flag 
# 
data_I
_shelx_title ' C in P2/n' 
_shelx_refln_list_code          4 
_shelx_F_calc_maximum      168.73 
_exptl_crystal_F_000      1284.00 
_reflns_d_resolution_high  0.8400 
 
loop_ 
 _symmetry_equiv_pos_as_xyz 
 'x, y, z' 
 '-x+1/2, y, -z+1/2' 
 '-x, -y, -z' 
 'x-1/2, -y, z-1/2' 
 
_cell_length_a    10.0873 
_cell_length_b    11.6336 
_cell_length_c    21.2191 
_cell_angle_alpha  90.000 
_cell_angle_beta   98.075 
_cell_angle_gamma  90.000 
 
_shelx_F_squared_multiplier     1.000 
 
loop_ 
 _refln_index_h 
 _refln_index_k 
 _refln_index_l 
 _refln_F_squared_calc 
 _refln_F_squared_meas 
 _refln_F_squared_sigma 
 _refln_observed_status 
   4   0   0     2300.75     2090.35     56.52 o 
   6   0   0      269.83      203.48     11.19 o 
   8   0   0     6887.73     6889.88    107.55 o 
  10   0   0      865.04      815.62     25.23 o 
   1   1   0      121.65      137.93      1.96 o 
   2   1   0       10.22       14.51      1.32 o 
   3   1   0      581.02      588.55     19.98 o 
   4   1   0      255.34      272.56      6.38 o 
   5   1   0       98.20      114.16      2.76 o 
   6   1   0       13.41       16.29      1.84 o 
   7   1   0       19.71       17.26      1.06 o 
   8   1   0       27.47       21.21      2.62 o 
   9   1   0       99.71       89.25      5.32 o 
  10   1   0        0.15        3.94      2.26 o 
  11   1   0        0.38        2.10      1.54 o 
   1   2   0     3212.19     3102.08     13.36 o 
   3   2   0      663.83      775.64      8.31 o 
   4   2   0    10333.66    10085.44     82.95 o 
   5   2   0       65.87       62.79      3.70 o 
   6   2   0     7460.77     7045.91     94.14 o 
   7   2   0      772.42      726.17      9.50 o 
   8   2   0     2790.69     2706.43     26.88 o 
   9   2   0      114.26      128.11      6.92 o 
  10   2   0       58.71       61.61      4.63 o 
  11   2   0      105.93       95.30      5.83 o 
   0   3   0     9074.90     8700.87     90.26 o 
   1   3   0     1106.00     1112.52      5.27 o 
   2   3   0        5.94        6.89      0.68 o 
   3   3   0      550.17      633.18      7.91 o 
   4   3   0      153.28      125.11      1.20 o 
   5   3   0       54.70       35.81      2.51 o 
   6   3   0      871.28      870.80     16.56 o 
   7   3   0       35.42       26.39      2.63 o 
   8   3   0      499.67      470.31     10.36 o 
   9   3   0      112.07      112.93      4.21 o 
  10   3   0       34.49       29.30      4.17 o 
  11   3   0       67.46       57.61      6.04 o 
   0   4   0    19487.36    17525.24    109.32 o 
   1   4   0     5787.80     5499.10     46.11 o 
   2   4   0     1518.87     1417.71      9.19 o 
   3   4   0      405.95      523.16      6.69 o 
   4   4   0       34.50       64.72      1.45 o 
   5   4   0      154.76      195.78      5.39 o 
   6   4   0     2410.43     2487.67     34.03 o 
   7   4   0     1485.72     1544.51     24.31 o 
   8   4   0     1211.45     1181.10     28.98 o 
   9   4   0      147.05      142.60      4.86 o 
  10   4   0       24.86       16.43      3.29 o 
  11   4   0       87.86       62.50      4.72 o 
   1   5   0     9626.15     9676.91     57.12 o 
   2   5   0     1551.86     1601.29     15.51 o 
   3   5   0        6.99       20.78      1.68 o 
   4   5   0     3430.67     3316.83     26.88 o 
   5   5   0     2669.78     2869.41     25.96 o 
   6   5   0     1749.63     1760.29     23.82 o 
   7   5   0     1646.59     1597.97     18.76 o 
   8   5   0     1469.91     1510.95     22.99 o 
   9   5   0      413.85      398.64      9.17 o 
  10   5   0        6.52        8.71      2.08 o 
  11   5   0      172.10      148.46      6.25 o 
   0   6   0     1178.59     1188.53     15.70 o 
   1   6   0      289.65      278.29      4.30 o 
   2   6   0     5720.76     5968.18     41.31 o 
   3   6   0        1.16       13.06      1.23 o 
   4   6   0      370.24      383.95      6.41 o 
   5   6   0      971.93     1044.31     12.91 o 
   6   6   0       55.03       73.72      3.94 o 
   7   6   0     1362.16     1369.52     27.74 o 
   8   6   0      356.09      292.69     10.54 o 
   9   6   0        0.40        3.12      2.86 o 
  10   6   0       23.32       21.07      3.02 o 
   0   7   0     3565.15     3587.49     30.07 o 
   1   7   0     3496.10     3451.01     25.54 o 
   2   7   0       16.81       20.84      1.82 o 
   3   7   0      353.13      352.20      5.67 o 
   4   7   0       75.53       82.18      4.53 o 
   5   7   0     3062.00     3112.35     33.43 o 
   6   7   0      173.50      179.55      5.51 o 
   7   7   0     2037.25     2047.31     29.80 o 
   8   7   0      813.59      787.81     14.44 o 
   9   7   0      352.66      370.98      8.48 o 
  10   7   0        1.73        2.00      2.34 o 
   0   8   0     1241.94     1435.66     28.68 o 
   1   8   0     1446.96     1468.18     29.84 o 
   2   8   0       35.60       21.83      1.81 o 
   3   8   0        0.19        5.16      1.24 o 
   4   8   0     1395.40     1415.64     16.45 o 
   5   8   0      543.93      487.82      9.76 o 
   6   8   0       48.01       38.54      3.70 o 
   7   8   0      379.76      341.23     10.87 o 
   8   8   0      320.04      299.45      9.08 o 
   9   8   0       15.73       15.79      3.76 o 
   0   9   0        1.22        2.31      1.47 o 
   1   9   0     3083.39     3049.70     28.36 o 
   2   9   0      123.96      123.26      3.13 o 
   3   9   0      692.58      737.42      9.62 o 
   4   9   0      174.95      177.67      4.11 o 
   5   9   0     2063.12     2072.88     30.25 o 
   6   9   0      196.17      207.35      7.99 o 
   7   9   0     2194.85     2304.45     58.67 o 
   8   9   0      143.17      152.27      6.98 o 
   9   9   0      494.98      485.83     11.49 o 
   0  10   0       42.87       58.84      3.48 o 
   1  10   0      690.80      674.30     10.20 o 
   2  10   0      189.80      157.50      3.61 o 
   3  10   0        7.76       13.42      1.62 o 
   4  10   0      172.49      182.24      4.68 o 
   5  10   0      672.19      638.66     13.03 o 
   6  10   0       25.31       25.19      3.23 o 
   7  10   0      165.73      163.41      6.55 o 
   8  10   0       66.43       61.71      4.66 o 
   0  11   0      131.13      136.96      5.92 o 
   1  11   0     3805.49     3619.32     42.77 o 
   2  11   0       28.43       27.07      2.20 o 
   3  11   0      807.67      809.94     11.61 o 
   4  11   0      125.33      120.67      4.95 o 
   5  11   0      554.25      550.87     12.31 o 
   6  11   0        1.80        9.63      2.59 o 
   7  11   0     1336.77     1337.43     20.31 o 
   0  12   0       91.04       73.02      5.84 o 
   1  12   0      234.38      247.15      5.78 o 
   2  12   0       13.96       12.86      1.80 o 
   3  12   0       20.08       30.30      3.29 o 
   4  12   0        2.94        4.83      2.19 o 
   5  12   0       95.62       98.88      5.85 o 
   0  13   0       49.19       51.58      6.27 o 
   1  13   0       80.12       84.07      4.61 o 
   2  13   0       27.02       35.33      3.17 o 
   3  13   0       18.38       19.92      2.63 o 
   4  13   0       36.22       45.01      4.51 o 
 -11   0   1      234.80      202.12     11.16 o 
  -9   0   1      582.52      534.25     14.78 o 
  -7   0   1       37.20       26.31      2.00 o 
  -5   0   1     1474.65     1531.57     53.62 o 
  -3   0   1     8451.38     7957.04     49.96 o 
  -1   0   1       96.19       56.27      1.95 o 
   1   0   1      127.65      168.15      5.56 o 
   3   0   1     7018.64     6737.04     75.19 o 
   5   0   1     2557.25     2612.50     47.52 o 
   7   0   1       20.42       23.14      1.99 o 
   9   0   1      208.67      216.24     12.09 o 
  11   0   1       61.88       58.88      6.86 o 
 -11   1   1       24.49       27.93      3.92 o 
 -10   1   1       74.61       71.89      4.95 o 
  -9   1   1       46.80       44.53      6.99 o 
  -8   1   1     2308.05     2251.36     23.09 o 
  -7   1   1       25.49       20.54      1.25 o 
  -6   1   1     5610.18     5290.41     51.53 o 
  -5   1   1       83.68      119.11      1.97 o 
  -4   1   1      562.74      551.18     10.37 o 
  -3   1   1     4148.91     3835.70     45.66 o 
  -2   1   1       97.22      120.94      3.63 o 
  -1   1   1      641.39      594.19      5.81 o 
   0   1   1    10093.21     3338.81     36.95 o 
   1   1   1     4705.71     4539.73     38.71 o 
   2   1   1     1507.24     1455.76      8.65 o 
   3   1   1    19573.65    18987.37    202.99 o 
   4   1   1     6072.82     5354.40    101.27 o 
   5   1   1      439.48      500.99      7.02 o 
   6   1   1     9603.50    10066.57     73.74 o 
   7   1   1       39.86       57.18      1.90 o 
   8   1   1     1134.47     1029.50     12.80 o 
   9   1   1        0.53        5.46      2.30 o 
  10   1   1        3.73        2.08      1.79 o 
  11   1   1        1.19        3.79      1.66 o 
 -11   2   1        0.15        3.27      1.92 o 
 -10   2   1       14.84        9.55      2.69 o 
  -9   2   1      100.29       95.07      7.26 o 
  -8   2   1      959.23      943.89     24.79 o 
  -7   2   1        2.51        4.87      1.83 o 
  -6   2   1      930.23      879.37     29.53 o 
  -5   2   1     1273.66     1309.70     27.55 o 
  -4   2   1       97.53       82.40      3.13 o 
  -3   2   1      493.26      476.77      6.97 o 
  -2   2   1     1075.09     1064.11     12.50 o 
  -1   2   1       31.21       27.36      0.80 o 
   0   2   1     2021.29     2093.71     17.18 o 
   1   2   1        1.31        3.50      0.34 o 
   2   2   1       10.52       17.74      0.78 o 
   3   2   1     1772.23     1743.13     16.82 o 
   4   2   1       10.58        5.62      0.79 o 
   5   2   1     1984.15     2108.07     16.45 o 
   6   2   1     1696.93     1709.20     12.13 o 
   7   2   1      378.48      357.72      8.07 o 
   8   2   1      705.87      695.42     12.28 o 
   9   2   1       40.37       39.00      3.84 o 
  10   2   1       47.25       49.53      4.39 o 
  11   2   1        5.88        5.46      1.84 o 
 -11   3   1        4.98        3.81      1.90 o 
 -10   3   1        1.88        4.50      2.43 o 
  -9   3   1      142.36      141.70      4.53 o 
  -8   3   1      532.25      548.53      9.51 o 
  -7   3   1      408.94      374.43      9.91 o 
  -6   3   1      549.46      481.42     12.95 o 
  -5   3   1       52.06       55.03      3.11 o 
  -4   3   1     5143.13     5191.54     45.47 o 
  -3   3   1      618.70      625.39      8.40 o 
  -2   3   1    28470.25    26392.89     73.16 o 
  -1   3   1    14070.43    13323.28     64.50 o 
   0   3   1    19579.87    17071.98    183.40 o 
   3   3   1     3502.37     3868.74     22.23 o 
   4   3   1     4544.30     5469.30     49.91 o 
   5   3   1     6515.64     7109.30     76.25 o 
   6   3   1     2348.86     2184.12     28.99 o 
   7   3   1      189.60      246.80      7.91 o 
   8   3   1     2668.13     2650.53     56.86 o 
   9   3   1       17.46       10.87      2.02 o 
  10   3   1       64.48       49.73      4.69 o 
  11   3   1       97.19       83.35      4.69 o 
 -11   4   1       53.13       47.29      5.09 o 
 -10   4   1       16.30       25.43      4.16 o 
  -9   4   1       25.11       26.20      3.14 o 
  -8   4   1      881.82      857.22     22.21 o 
  -7   4   1      650.52      633.92     12.37 o 
  -6   4   1     1603.57     1595.21     23.22 o 
  -5   4   1     1067.91     1072.97     15.51 o 
  -4   4   1      343.15      329.15      6.31 o 
  -3   4   1       22.09       17.02      2.18 o 
  -2   4   1     1675.93     1579.47      9.96 o 
  -1   4   1     3070.29     2943.99     14.86 o 
   0   4   1     6875.02     6499.20     50.55 o 
   1   4   1     2652.03     2608.64     20.26 o 
   2   4   1      650.35      577.75      5.24 o 
   3   4   1        8.78        6.88      0.82 o 
   4   4   1      268.92      248.82      4.08 o 
   5   4   1      427.12      431.65      4.47 o 
   6   4   1     2145.94     2224.66     25.12 o 
   7   4   1      844.17      808.68     13.36 o 
   8   4   1      729.75      686.15     16.53 o 
   9   4   1       12.25       14.31      2.58 o 
  10   4   1       50.01       40.90      3.77 o 
  11   4   1       56.13       64.16      5.74 o 
 -11   5   1       12.36        7.90      2.99 o 
 -10   5   1       62.72       54.33      4.99 o 
  -9   5   1      394.63      408.47     10.97 o 
  -8   5   1      692.64      708.88     15.95 o 
  -7   5   1      607.07      539.43     14.94 o 
  -6   5   1      767.83      748.92     14.15 o 
  -5   5   1      338.89      290.52      4.41 o 
  -4   5   1      103.44      121.15      2.61 o 
  -3   5   1    12229.17    12267.27     89.57 o 
  -2   5   1     1098.96     1129.55     11.52 o 
  -1   5   1     3023.37     3006.70     17.81 o 
   0   5   1    12509.18    12569.73     59.57 o 
   1   5   1     8623.99     9099.57     48.23 o 
   2   5   1     2838.79     2846.32     17.26 o 
   3   5   1     6234.02     6863.58     52.35 o 
   4   5   1     8397.40     8583.75     64.74 o 
   5   5   1     6281.84     6825.85     57.69 o 
   6   5   1      888.28      904.98     13.49 o 
   7   5   1     1239.51     1238.56     23.96 o 
   8   5   1     1313.84     1259.55     20.00 o 
   9   5   1       56.64       52.62      3.66 o 
  10   5   1        6.68        8.22      2.48 o 
  11   5   1       88.30       85.76      6.68 o 
 -10   6   1       45.30       58.72      5.24 o 
  -9   6   1        2.12        5.57      1.94 o 
  -8   6   1      882.92      891.87     16.81 o 
  -7   6   1     1965.23     1915.87     38.14 o 
  -6   6   1      844.68      818.72     21.03 o 
  -5   6   1     2191.62     2144.71     23.42 o 
  -4   6   1      193.67      232.19      4.59 o 
  -3   6   1      560.78      505.45      6.43 o 
  -2   6   1      443.14      420.73      5.16 o 
  -1   6   1      567.78      455.98      5.46 o 
   0   6   1     1599.32     1502.88     13.56 o 
   1   6   1     2369.49     2328.62     16.20 o 
   2   6   1      834.41      817.19      9.12 o 
   3   6   1       51.86       83.64      2.48 o 
   4   6   1      315.53      296.41      5.45 o 
   5   6   1     1815.54     1838.14     20.55 o 
   6   6   1      602.62      587.82      9.12 o 
   7   6   1     1088.94     1122.72     23.31 o 
   8   6   1      599.74      612.80     12.28 o 
   9   6   1      182.96      177.81      6.35 o 
  10   6   1       46.27       50.19      5.18 o 
 -10   7   1       14.55       15.19      3.62 o 
  -9   7   1        9.92        6.76      1.64 o 
  -8   7   1        0.35        7.74      2.46 o 
  -7   7   1        0.37        4.91      1.86 o 
  -6   7   1       97.34       78.25      4.02 o 
  -5   7   1       32.68       41.79      2.20 o 
  -4   7   1      382.72      352.60      6.87 o 
  -3   7   1        3.37        5.81      1.13 o 
  -2   7   1      908.86      856.43      7.69 o 
  -1   7   1        3.81        9.93      3.08 o 
   0   7   1      284.14      285.12      3.97 o 
   1   7   1      698.26      676.49      7.33 o 
   2   7   1      575.93      526.69      6.33 o 
   3   7   1        2.67        4.68      2.05 o 
   4   7   1        7.58        9.35      1.25 o 
   5   7   1      357.89      387.58      6.51 o 
   6   7   1      127.07      129.14      4.85 o 
   7   7   1        0.41        9.44      4.07 o 
   8   7   1       29.69       20.63      2.64 o 
   9   7   1        1.83        6.43      3.43 o 
  10   7   1      124.14      111.60      6.79 o 
  -9   8   1       95.82      115.46      5.60 o 
  -8   8   1      352.12      315.68      9.02 o 
  -7   8   1     1121.41     1083.37     18.43 o 
  -6   8   1       78.97       74.06      4.74 o 
  -5   8   1      154.99      135.01      6.34 o 
  -4   8   1       97.70       94.58      3.33 o 
  -3   8   1       58.93       63.09      2.42 o 
  -2   8   1      490.48      515.29      7.40 o 
  -1   8   1     5231.29     5218.62     37.31 o 
   0   8   1      824.24      784.31      9.48 o 
   1   8   1     8491.43     8786.88     60.54 o 
   2   8   1       62.32       71.98      2.78 o 
   3   8   1      290.50      285.70      5.70 o 
   4   8   1      196.72      190.11      4.26 o 
   5   8   1      284.30      278.28     13.63 o 
   6   8   1       14.59        7.57      2.21 o 
   7   8   1      163.65      174.02      6.49 o 
   8   8   1       34.25       41.96      3.63 o 
   9   8   1      195.88      196.82      9.35 o 
  -9   9   1       18.67       20.49      3.44 o 
  -8   9   1       67.48       66.65      4.93 o 
  -7   9   1      235.11      225.80     10.55 o 
  -6   9   1        0.04        5.15      2.39 o 
  -5   9   1       54.98       77.10      4.86 o 
  -4   9   1      301.61      297.13      7.39 o 
  -3   9   1      156.10      154.21      4.57 o 
  -2   9   1       95.14       98.46      3.10 o 
  -1   9   1        0.33        5.19      1.24 o 
   0   9   1       26.58       21.96      1.80 o 
   1   9   1       80.37       98.57      3.52 o 
   2   9   1        6.54        6.48      1.21 o 
   3   9   1        2.47        7.55      2.05 o 
   4   9   1        4.03        6.34      1.88 o 
   5   9   1       44.77       45.12      5.01 o 
   6   9   1      259.08      227.34      8.39 o 
   7   9   1       70.75       51.66      4.28 o 
   8   9   1        0.08        6.00      1.90 o 
  -8  10   1        8.42       10.38      2.90 o 
  -7  10   1     2245.14     2287.93     51.67 o 
  -6  10   1        0.35        6.32      2.72 o 
  -5  10   1      929.06      980.66     25.81 o 
  -4  10   1       13.16       12.86      2.01 o 
  -3  10   1      561.63      571.03      7.08 o 
  -2  10   1       74.56       76.01      2.71 o 
  -1  10   1     1112.40     1174.12     17.00 o 
   0  10   1        8.61       10.17      1.65 o 
   1  10   1     1986.45     2148.27     29.15 o 
   2  10   1      110.58      103.39      3.61 o 
   3  10   1      435.47      424.83      6.15 o 
   4  10   1        1.37        4.06      1.41 o 
   5  10   1     2038.13     2153.18     30.98 o 
   6  10   1        4.84        5.83      1.81 o 
   7  10   1      537.72      571.33     12.46 o 
   8  10   1       17.81       14.78      3.49 o 
  -7  11   1      525.70      513.12     11.80 o 
  -6  11   1       67.22       45.93      3.92 o 
  -5  11   1      810.48      796.15     14.92 o 
  -4  11   1        7.45        9.57      2.49 o 
  -3  11   1      187.68      195.31      5.73 o 
  -2  11   1       93.06       98.81      3.56 o 
  -1  11   1      462.31      424.54     11.70 o 
   0  11   1        9.21       17.92      2.55 o 
   1  11   1     2133.76     2112.34     26.66 o 
   2  11   1       14.99       30.62      2.91 o 
   3  11   1      337.87      312.29      6.40 o 
   4  11   1      223.67      212.48      6.12 o 
   5  11   1       85.40       86.57     13.14 o 
   6  11   1      167.24      128.39      6.10 o 
   7  11   1      104.33      129.10      6.32 o 
  -5  12   1      224.05      211.99      7.46 o 
  -4  12   1        0.90        4.03      1.62 o 
  -3  12   1      265.58      277.42      6.69 o 
  -2  12   1       12.00       13.75      1.70 o 
  -1  12   1      671.01      643.54     16.30 o 
   0  12   1       64.89       72.33      3.73 o 
   1  12   1      299.02      299.76      6.20 o 
   2  12   1       26.97       26.93      2.49 o 
   3  12   1       21.88       27.78      2.41 o 
   4  12   1       20.83       23.12      2.67 o 
   5  12   1      613.33      582.23     13.12 o 
  -4  13   1       99.21       53.82      4.91 o 
  -3  13   1       61.35       55.10      4.60 o 
  -2  13   1       28.28       28.92      3.55 o 
  -1  13   1      326.70      357.71      8.05 o 
   0  13   1       63.74       76.23      4.29 o 
   1  13   1      315.15      318.61      8.24 o 
   2  13   1       91.67       87.50      5.42 o 
   3  13   1        3.90        7.26      2.11 o 
   4  13   1       36.37       40.98      3.70 o 
 -10   0   2     1669.30     1746.53     45.53 o 
  -8   0   2    11968.09    11557.47     66.67 o 
  -6   0   2    12441.43    12405.59    272.44 o 
  -4   0   2    19377.31    16178.42    177.10 o 
   4   0   2     8389.40     8578.50    135.42 o 
   8   0   2     2861.88     2564.18     45.34 o 
  10   0   2     1013.65     1019.08     28.69 o 
 -11   1   2       15.56       17.18      2.61 o 
 -10   1   2        0.41        5.41      2.58 o 
  -9   1   2      110.10       97.98      6.52 o 
  -8   1   2       27.47       26.85      2.70 o 
  -7   1   2       12.19       13.77      0.96 o 
  -6   1   2      367.54      346.66      4.12 o 
  -5   1   2      424.15      428.98      4.11 o 
  -4   1   2      286.96      264.20      4.59 o 
  -3   1   2     1280.07     1234.78     13.62 o 
  -2   1   2        7.37       21.85      0.82 o 
  -1   1   2       52.78       62.11      1.28 o 
   0   1   2      289.97      298.52      3.08 o 
   1   1   2      154.56      161.62      1.69 o 
   2   1   2      113.58      114.30      1.91 o 
   3   1   2       32.65       31.17      1.16 o 
   4   1   2      186.45      201.94      5.42 o 
   5   1   2      455.25      492.96     17.02 o 
   6   1   2      505.60      526.58      8.52 o 
   7   1   2      149.01      138.05      3.29 o 
   8   1   2      258.28      247.67      6.28 o 
   9   1   2      117.66      127.75      6.12 o 
  10   1   2       44.25       29.89      3.41 o 
  11   1   2        3.76        5.60      2.25 o 
 -11   2   2      228.26      193.49      8.42 o 
 -10   2   2       23.99       20.74      3.43 o 
  -9   2   2      209.10      190.49      7.86 o 
  -8   2   2     1598.91     1631.46     25.32 o 
  -7   2   2      103.10      104.78      3.90 o 
  -6   2   2     2260.60     2267.59     37.10 o 
  -5   2   2      375.16      361.79      9.83 o 
  -4   2   2     1323.30     1152.26     26.64 o 
  -3   2   2     2156.30     2271.01     20.10 o 
  -2   2   2     8450.10     7520.11     58.89 o 
  -1   2   2       14.89       31.19      1.09 o 
   0   2   2    14933.51    13846.90    147.99 o 
   1   2   2      105.00      103.57      1.61 o 
   3   2   2     6310.15     6380.56     31.84 o 
   4   2   2     2821.53     3170.27     19.36 o 
   5   2   2      158.78      227.01      5.18 o 
   6   2   2     2706.71     2915.50     43.63 o 
   7   2   2      693.09      723.19     17.57 o 
   8   2   2       39.09       43.62      6.10 o 
   9   2   2        4.36        4.47      2.19 o 
  11   2   2      156.05      143.59     17.95 o 
 -11   3   2       30.96       22.06      6.43 o 
 -10   3   2        5.18       10.40      2.79 o 
  -9   3   2      153.67      157.32      5.53 o 
  -8   3   2      203.34      199.60      6.69 o 
  -7   3   2      428.68      411.36     10.55 o 
  -6   3   2      129.05      110.10      4.50 o 
  -5   3   2      463.90      509.48     10.00 o 
  -4   3   2      391.55      351.37      3.73 o 
  -3   3   2       51.70       49.91      1.70 o 
  -2   3   2     3053.55     3102.39     32.96 o 
  -1   3   2       75.07       74.60      3.66 o 
   0   3   2     5657.22     5522.73     46.06 o 
   1   3   2     3023.93     3030.02     14.88 o 
   2   3   2      209.56      230.80      2.89 o 
   3   3   2     2957.79     3147.08     19.23 o 
   4   3   2       19.72       37.55      2.08 o 
   5   3   2       99.55       72.99      2.52 o 
   6   3   2      950.12      933.03     13.21 o 
   7   3   2      300.61      290.72      8.54 o 
   8   3   2      393.32      400.40     11.39 o 
   9   3   2       71.97       74.47      3.36 o 
  10   3   2       17.81       16.55      2.89 o 
  11   3   2        5.76        6.54      3.18 o 
 -11   4   2        1.40        4.12      2.68 o 
 -10   4   2      144.67      140.42      6.77 o 
  -9   4   2       34.58       42.60      4.15 o 
  -8   4   2      905.49      899.29     23.68 o 
  -7   4   2      693.62      673.21     11.12 o 
  -6   4   2     2116.23     2056.00     29.13 o 
  -5   4   2     2229.11     2126.88     52.77 o 
  -4   4   2     1376.20     1448.86     27.92 o 
  -3   4   2      356.67      384.09      6.39 o 
  -2   4   2     1225.77     1178.76     11.20 o 
  -1   4   2      810.63      737.19      5.60 o 
   0   4   2     2772.27     2818.52     15.83 o 
   1   4   2     1604.39     1698.86     11.77 o 
   2   4   2       78.12       63.18      1.69 o 
   3   4   2      795.42      710.09      7.75 o 
   4   4   2     1489.88     1516.32     11.47 o 
   5   4   2      537.33      401.88      5.70 o 
   6   4   2     1253.09     1350.49     23.85 o 
   7   4   2      519.87      486.89      9.22 o 
   8   4   2      590.26      584.15     10.31 o 
   9   4   2       83.68       98.12      4.40 o 
  10   4   2      515.15      491.39     12.10 o 
  11   4   2        9.51       17.92      8.26 o 
 -11   5   2      195.04      189.34      8.50 o 
 -10   5   2      150.24      136.11      8.15 o 
  -9   5   2      457.24      410.19     24.36 o 
  -8   5   2     1565.05     1537.50     28.28 o 
  -7   5   2     1605.50     1596.78     22.82 o 
  -6   5   2     1507.08     1561.18     53.72 o 
  -5   5   2      737.21      749.27     15.41 o 
  -4   5   2     1023.62      979.86     12.97 o 
  -3   5   2     2936.41     2897.45     23.89 o 
  -2   5   2     3233.45     3277.12     19.42 o 
  -1   5   2     3627.08     3733.35     19.67 o 
   0   5   2    12749.54    12771.65     76.28 o 
   1   5   2    12654.77    12776.58     96.81 o 
   2   5   2     5033.10     5084.48     30.78 o 
   3   5   2      287.18      252.01      3.57 o 
   4   5   2     1710.58     1762.86     19.46 o 
   5   5   2     1908.09     2038.74     19.35 o 
   6   5   2     2389.66     2468.44     29.43 o 
   7   5   2     1197.84     1118.84     21.91 o 
   8   5   2      833.46      806.54     14.40 o 
   9   5   2      355.00      340.41      8.21 o 
  10   5   2      391.32      345.93     16.13 o 
 -10   6   2       16.05        9.08      2.23 o 
  -9   6   2      168.22      140.90      5.64 o 
  -8   6   2        8.19       20.06      4.47 o 
  -7   6   2      200.60      173.58      9.70 o 
  -6   6   2     1091.35     1083.84     16.17 o 
  -5   6   2        0.78        3.60      1.39 o 
  -4   6   2      565.90      556.91      8.38 o 
  -3   6   2        7.14       10.32      1.13 o 
  -2   6   2      631.12      741.74      7.68 o 
  -1   6   2      566.65      458.78      6.66 o 
   0   6   2        0.56        6.05      1.02 o 
   1   6   2     3828.35     3917.39     25.50 o 
   2   6   2     1028.52     1164.60     11.98 o 
   3   6   2     1693.63     1622.50     16.21 o 
   4   6   2     8027.96     8183.51     78.06 o 
   5   6   2      253.33      226.47      4.90 o 
   6   6   2     1400.82     1421.87     17.22 o 
   7   6   2       48.13       40.97      3.28 o 
   8   6   2       13.95       30.00      3.30 o 
   9   6   2     1355.97     1299.41     19.90 o 
  10   6   2        2.10        5.25      5.00 o 
 -10   7   2       65.77       64.74      4.67 o 
  -9   7   2      411.97      422.45     13.81 o 
  -8   7   2      781.70      760.88     14.12 o 
  -7   7   2     1895.90     2015.73     37.90 o 
  -6   7   2      406.10      386.82     16.36 o 
  -5   7   2     1130.61     1085.90     12.87 o 
  -4   7   2      344.53      334.49      6.57 o 
  -3   7   2      900.89      896.67     11.03 o 
  -2   7   2     1123.39     1128.72      8.81 o 
  -1   7   2     2632.11     2573.17     18.46 o 
   0   7   2      868.11      848.77      7.54 o 
   1   7   2     3358.13     3380.46     20.21 o 
   2   7   2       86.23       90.22      2.78 o 
   3   7   2      593.95      581.77      7.97 o 
   4   7   2       37.39       31.87      1.87 o 
   5   7   2     3130.80     3297.77     32.88 o 
   6   7   2      486.15      506.45      9.87 o 
   7   7   2     2226.81     2331.97     36.72 o 
   8   7   2       41.59       39.35      3.72 o 
   9   7   2      497.87      511.84     15.40 o 
  10   7   2       20.30       18.82      4.62 o 
  -9   8   2        7.19        6.70      4.29 o 
  -8   8   2      284.43      289.33      8.17 o 
  -7   8   2       27.54       34.16      3.42 o 
  -6   8   2       64.55       81.00      4.61 o 
  -5   8   2      427.71      421.41      8.99 o 
  -4   8   2     1242.79     1260.11     13.16 o 
  -3   8   2      261.48      280.59      5.57 o 
  -2   8   2      307.38      297.84      5.21 o 
  -1   8   2      614.49      637.57     10.30 o 
   0   8   2     1789.16     1958.12     16.00 o 
   1   8   2       49.93       58.92      4.15 o 
   2   8   2      382.06      425.29      7.20 o 
   3   8   2        0.04        3.56      1.51 o 
   4   8   2        3.01        4.96      1.18 o 
   5   8   2     2345.81     2278.68     43.71 o 
   6   8   2      636.66      637.17     11.96 o 
   7   8   2      618.84      584.78     11.97 o 
   8   8   2        1.03        9.55      2.34 o 
   9   8   2       10.35       13.63      4.51 o 
  -9   9   2      536.72      553.95     12.02 o 
  -8   9   2       23.72       20.01      4.68 o 
  -7   9   2     3364.77     3467.23     84.76 o 
  -6   9   2        1.55        7.33      2.65 o 
  -5   9   2     1853.93     1872.62     27.89 o 
  -4   9   2       80.47       86.55      3.44 o 
  -3   9   2      862.50      827.74      9.91 o 
  -2   9   2      142.46      156.42      3.68 o 
  -1   9   2     2042.16     2086.83     26.29 o 
   0   9   2      237.39      240.14      4.94 o 
   1   9   2     2389.71     2434.23     17.85 o 
   2   9   2      112.03       98.99      3.24 o 
   3   9   2     1074.50     1084.86     16.49 o 
   4   9   2      680.85      686.17      9.70 o 
   5   9   2     4077.29     4211.12     62.75 o 
   6   9   2      484.03      476.53     13.98 o 
   7   9   2     1235.57     1254.79     36.04 o 
   8   9   2      123.00      108.07      5.36 o 
  -8  10   2       49.08       50.40      4.18 o 
  -7  10   2      117.36      141.39      9.12 o 
  -6  10   2       63.70       62.70      4.86 o 
  -5  10   2       71.59       72.09      4.77 o 
  -4  10   2       45.59       43.04      3.17 o 
  -3  10   2      269.86      252.30      5.28 o 
  -2  10   2       32.27       31.45      2.20 o 
  -1  10   2        5.85        4.22      1.02 o 
   0  10   2        4.28       14.09      1.64 o 
   1  10   2       20.17       27.86      2.62 o 
   2  10   2       23.48       30.66      2.45 o 
   3  10   2      131.87      121.54      4.10 o 
   4  10   2      154.92      153.37      4.42 o 
   5  10   2      230.36      272.88      8.95 o 
   6  10   2        0.24        3.92      1.64 o 
   7  10   2     1344.26     1346.53     20.96 o 
   8  10   2        1.31        4.88      2.12 o 
  -7  11   2     1112.21     1130.08     28.24 o 
  -6  11   2      316.03      282.46      8.29 o 
  -5  11   2      350.19      329.33      9.63 o 
  -4  11   2       29.62       21.87      3.10 o 
  -3  11   2     1534.33     1497.36     18.02 o 
  -2  11   2       45.88       49.88      2.64 o 
  -1  11   2     3902.47     3753.19     39.78 o 
   0  11   2       50.13       55.24      2.96 o 
   1  11   2     2862.49     2678.01     32.49 o 
   2  11   2      146.64      113.99      3.98 o 
   3  11   2      172.32      170.37      4.89 o 
   4  11   2      163.64      159.45      5.48 o 
   5  11   2     1880.30     1900.97     27.43 o 
   6  11   2       83.83       84.09      5.40 o 
   7  11   2      375.38      422.07     11.38 o 
  -5  12   2      191.73      196.91      7.18 o 
  -4  12   2      127.60      105.83      5.98 o 
  -3  12   2      376.97      365.57      7.65 o 
  -2  12   2       25.77       30.64      3.25 o 
  -1  12   2      465.46      442.32      9.47 o 
   0  12   2        0.71        7.83      1.96 o 
   1  12   2      863.43      851.65     18.40 o 
   2  12   2        0.48        4.19      1.60 o 
   3  12   2      257.24      255.53      5.70 o 
   4  12   2       21.59       25.30      2.68 o 
   5  12   2      408.27      402.52     11.07 o 
  -4  13   2        5.50        7.92      3.69 o 
  -3  13   2       76.46       56.95      5.08 o 
  -2  13   2       60.35       68.58      4.21 o 
  -1  13   2      253.54      269.20      7.10 o 
   0  13   2       15.81       22.34      4.02 o 
   1  13   2      274.81      265.60      6.95 o 
   2  13   2        5.83        8.20      2.48 o 
   3  13   2       43.50       40.35      3.79 o 
 -11   0   3      323.61      291.99     13.28 o 
  -9   0   3      720.94      705.46     27.90 o 
  -7   0   3        3.65        0.96      1.06 o 
  -5   0   3     1771.58     1831.23     26.96 o 
  -3   0   3     5559.17     5199.70     41.51 o 
  -1   0   3      369.57      417.42      7.99 o 
   1   0   3      110.91      152.31      2.69 o 
   3   0   3      384.75      368.83      7.65 o 
   5   0   3       87.15       80.93      2.92 o 
   7   0   3       22.07       16.88      2.28 o 
   9   0   3        2.95        5.38      3.01 o 
 -11   1   3        0.71        4.79      2.37 o 
 -10   1   3      440.41      407.09     11.50 o 
  -9   1   3      213.58      190.32      8.40 o 
  -8   1   3     2226.57     2300.93     23.60 o 
  -7   1   3     1102.05     1105.94     18.95 o 
  -6   1   3     2855.97     2842.28     33.06 o 
  -5   1   3        3.38       11.09      0.71 o 
  -4   1   3     2915.90     2686.24     19.27 o 
  -3   1   3      500.17      567.82      4.81 o 
  -2   1   3     1434.11     1534.86     13.65 o 
  -1   1   3       55.14       76.83      1.66 o 
   0   1   3     8115.10     7945.11     69.63 o 
   1   1   3      890.02      966.49      4.64 o 
   2   1   3       20.87       24.35      0.98 o 
   3   1   3      135.99      166.68      2.62 o 
   4   1   3      615.45      522.65      7.82 o 
   5   1   3      799.00      916.82     15.88 o 
   6   1   3     5036.77     5093.76     74.99 o 
   7   1   3      126.52      132.94      3.42 o 
   8   1   3     1756.58     1762.24     31.58 o 
   9   1   3        0.44        2.03      1.46 o 
  10   1   3      372.53      314.04      9.06 o 
  11   1   3      197.42      177.18     15.78 o 
 -11   2   3       57.78       42.14      5.24 o 
 -10   2   3       71.53       70.50      9.54 o 
  -9   2   3       63.05       64.51      6.36 o 
  -8   2   3      177.14      171.26      5.66 o 
  -7   2   3        0.21        3.67      2.06 o 
  -6   2   3       58.33       53.48      2.96 o 
  -5   2   3      438.08      446.79      8.66 o 
  -4   2   3        2.71        3.80      1.22 o 
  -3   2   3      245.51      232.21      4.48 o 
  -2   2   3      881.80      856.90      8.00 o 
  -1   2   3      539.22      563.90      5.31 o 
   0   2   3       36.47       33.56      1.12 o 
   1   2   3      541.53      541.66      5.33 o 
   2   2   3      636.70      637.26      5.88 o 
   3   2   3      819.34      849.14      8.58 o 
   4   2   3      398.70      373.90      4.25 o 
   5   2   3      173.03      180.29      2.70 o 
   6   2   3     1646.04     1719.94     19.40 o 
   7   2   3      119.89      116.13      3.98 o 
   8   2   3      563.45      558.36      9.31 o 
   9   2   3        6.31        5.05      3.21 o 
  10   2   3      115.83       89.88      4.40 o 
  11   2   3        3.57       -1.07      3.23 o 
 -11   3   3      126.12      127.37      7.23 o 
 -10   3   3      133.66      119.89      6.47 o 
  -9   3   3        2.02        3.27      1.48 o 
  -8   3   3      518.21      467.92      8.79 o 
  -7   3   3     1273.83     1284.93     23.17 o 
  -6   3   3       21.95       50.36      3.00 o 
  -5   3   3        0.98       -1.73      1.81 o 
  -4   3   3     2417.34     2941.85     38.74 o 
  -3   3   3     3580.37     3377.63     23.36 o 
  -2   3   3      295.86      342.87      6.99 o 
  -1   3   3     1521.36     1513.80     10.20 o 
   0   3   3    10912.05    10349.72     58.48 o 
   1   3   3      385.36      418.89      3.95 o 
   3   3   3      283.26      301.55      3.27 o 
   4   3   3      252.37      207.65      3.46 o 
   5   3   3      179.07      273.73      3.97 o 
   6   3   3      636.69      595.30      9.65 o 
   7   3   3     1668.88     1843.44     22.71 o 
   8   3   3      235.75      214.66      5.75 o 
   9   3   3       20.62       17.89      2.11 o 
  10   3   3      773.31      751.94     17.34 o 
  11   3   3       57.46       48.79      6.18 o 
 -11   4   3      168.02      158.30      7.48 o 
 -10   4   3      301.00      279.62      9.56 o 
  -9   4   3      176.52      165.90      5.37 o 
  -8   4   3      592.62      575.69     12.11 o 
  -7   4   3      152.71      151.22      6.55 o 
  -6   4   3      601.10      618.08     13.21 o 
  -5   4   3      795.81      759.95      7.69 o 
  -4   4   3     1208.65     1137.92     16.39 o 
  -3   4   3      723.85      735.93     10.19 o 
  -2   4   3     1962.90     1883.09     14.76 o 
  -1   4   3      380.60      338.96      3.43 o 
   0   4   3     4412.11     4237.99     20.42 o 
   1   4   3      920.95      890.32      6.61 o 
   2   4   3     1212.58     1092.79     10.92 o 
   3   4   3      650.01      650.38      7.25 o 
   4   4   3     1373.08     1446.13     15.54 o 
   5   4   3      719.01      690.92      7.50 o 
   6   4   3      644.32      664.44     10.37 o 
   7   4   3      167.83      157.76      5.26 o 
   8   4   3      294.41      271.28     14.46 o 
   9   4   3      278.22      260.95      7.09 o 
  10   4   3      393.45      383.72     19.17 o 
  11   4   3       65.22       64.91      6.00 o 
 -11   5   3      102.12      102.08      6.54 o 
 -10   5   3      425.59      388.30     12.95 o 
  -9   5   3      163.69      153.13      7.55 o 
  -8   5   3     1739.30     1642.33     29.63 o 
  -7   5   3      594.77      656.28     17.63 o 
  -6   5   3      573.95      611.63     14.87 o 
  -5   5   3      231.27      223.81      4.83 o 
  -4   5   3     1063.14     1142.98     14.81 o 
  -3   5   3      798.86      805.97     11.32 o 
  -2   5   3     8951.07     8782.91     52.45 o 
  -1   5   3     2200.89     2247.79      9.58 o 
   0   5   3     3786.43     4229.23     27.84 o 
   1   5   3     3423.70     3458.95     18.34 o 
   2   5   3      447.89      388.24      4.14 o 
   3   5   3     7617.70     7875.30     65.00 o 
   4   5   3     2212.71     2245.72     17.34 o 
   5   5   3        1.47        3.50      2.22 o 
   6   5   3     2598.44     2820.62     33.10 o 
   7   5   3      824.62      892.60     25.09 o 
   8   5   3       55.99       48.55      3.47 o 
   9   5   3      487.79      435.79     10.52 o 
  10   5   3     1102.72     1042.02     32.36 o 
 -10   6   3      191.36      197.37      7.93 o 
  -9   6   3      281.98      279.78      8.75 o 
  -8   6   3      269.60      283.98     10.29 o 
  -7   6   3     1142.87     1222.12     37.91 o 
  -6   6   3      820.54      797.67     14.34 o 
  -5   6   3     1094.82     1049.03     14.63 o 
  -4   6   3     1361.53     1281.35     13.44 o 
  -3   6   3     3028.10     3012.68     22.29 o 
  -2   6   3        5.54       12.61      1.09 o 
  -1   6   3      982.88      876.78      8.64 o 
   0   6   3      285.39      259.95      4.90 o 
   1   6   3     2268.87     2102.43     15.94 o 
   2   6   3        2.37        6.11      1.41 o 
   3   6   3       58.19       51.54      1.95 o 
   4   6   3     3083.47     3050.73     27.51 o 
   5   6   3     1548.20     1495.53     17.54 o 
   6   6   3     1214.48     1236.35     15.74 o 
   7   6   3      216.63      244.19     13.14 o 
   8   6   3        3.95       11.98      2.45 o 
   9   6   3      147.15      143.94      7.60 o 
  10   6   3      110.31      103.59     10.64 o 
 -10   7   3        0.94        3.06      1.67 o 
  -9   7   3      239.53      227.43     10.05 o 
  -8   7   3        9.40       12.65      2.84 o 
  -7   7   3      622.72      635.99     12.04 o 
  -6   7   3        9.40       18.79      2.82 o 
  -5   7   3      184.91      192.95      4.83 o 
  -4   7   3       27.93       40.54      2.51 o 
  -3   7   3      255.80      245.66      5.08 o 
  -2   7   3        3.48        4.74      0.97 o 
  -1   7   3     1013.18      985.89      9.23 o 
   0   7   3        3.52        3.33      0.77 o 
   1   7   3       68.89       79.70      2.61 o 
   2   7   3      122.83       97.55      2.74 o 
   3   7   3      138.55      191.07      4.27 o 
   4   7   3       27.91       30.33      1.72 o 
   5   7   3      375.74      406.89      6.89 o 
   6   7   3       97.79       92.46      4.85 o 
   7   7   3       69.23       49.62      4.67 o 
   8   7   3      115.24      133.74      5.72 o 
   9   7   3       29.68       19.34      4.54 o 
  -9   8   3       32.77       45.31      4.14 o 
  -8   8   3        0.43        4.45      1.57 o 
  -7   8   3      336.99      367.14     11.17 o 
  -6   8   3       11.82       12.97      2.94 o 
  -5   8   3       21.59       14.91      2.20 o 
  -4   8   3        1.68        5.05      1.91 o 
  -3   8   3      739.29      842.87      9.76 o 
  -2   8   3      118.64      105.41      2.84 o 
  -1   8   3      929.38      933.98     10.25 o 
   0   8   3     1691.39     1783.63     20.55 o 
   1   8   3     3802.90     3875.44     33.08 o 
   2   8   3       10.91        9.01      2.06 o 
   3   8   3       14.83       22.67      1.79 o 
   4   8   3       48.63       44.02      2.28 o 
   5   8   3      432.27      389.50     13.67 o 
   6   8   3      159.76      129.50      5.62 o 
   7   8   3        5.02       10.64      2.09 o 
   8   8   3        1.56        5.37      2.39 o 
   9   8   3      323.94      346.45     12.35 o 
  -9   9   3        0.33        4.50      2.15 o 
  -8   9   3      122.70      141.30      6.25 o 
  -7   9   3       76.93       75.28      5.45 o 
  -6   9   3       82.37       72.58      4.58 o 
  -5   9   3      515.85      504.90      9.22 o 
  -4   9   3      131.36      135.20      4.36 o 
  -3   9   3      375.28      392.63      7.51 o 
  -2   9   3        1.77        4.17      1.05 o 
  -1   9   3      160.56      152.73      5.40 o 
   0   9   3        9.94       11.60      1.09 o 
   1   9   3        9.38       13.58      2.57 o 
   2   9   3        4.13        8.94      1.72 o 
   3   9   3      104.89      132.81      4.34 o 
   4   9   3      415.26      444.90      9.67 o 
   5   9   3      798.78      794.51     16.04 o 
   6   9   3      147.86      121.04      9.41 o 
   7   9   3      674.46      663.23     23.04 o 
   8   9   3        8.23       11.87      3.41 o 
  -8  10   3        2.95        5.77      2.07 o 
  -7  10   3     1280.75     1341.06     35.52 o 
  -6  10   3       18.05       20.61      2.46 o 
  -5  10   3     1506.71     1503.25     23.19 o 
  -4  10   3      215.88      221.44      6.35 o 
  -3  10   3     1714.61     1728.30     19.86 o 
  -2  10   3      156.49      123.45      3.39 o 
  -1  10   3      783.06      807.13     12.50 o 
   0  10   3        0.04        5.09      1.24 o 
   1  10   3     1153.72     1149.44     18.43 o 
   2  10   3      362.58      327.70      5.49 o 
   3  10   3      329.45      346.06      5.69 o 
   4  10   3       95.93      101.16      3.63 o 
   5  10   3     2936.82     3108.01     42.04 o 
   6  10   3        0.12        0.30      2.98 o 
   7  10   3      428.45      432.88     15.94 o 
  -7  11   3      244.56      242.90      9.15 o 
  -6  11   3        9.95       11.03      2.59 o 
  -5  11   3       13.42       15.92      2.31 o 
  -4  11   3      115.13      102.61      5.96 o 
  -3  11   3      630.63      619.77      9.45 o 
  -2  11   3        6.26        6.22      1.34 o 
  -1  11   3      886.19      825.70     13.62 o 
   0  11   3      105.10       86.56      3.57 o 
   1  11   3      492.74      505.41     11.34 o 
   2  11   3       38.78       49.91      3.08 o 
   3  11   3      525.05      530.99      8.78 o 
   4  11   3        0.87        2.06      1.94 o 
   5  11   3      382.86      368.94     13.63 o 
   6  11   3      280.01      222.55      9.35 o 
  -5  12   3       20.35       16.95      4.90 o 
  -4  12   3       37.00       28.42      3.42 o 
  -3  12   3      474.29      494.67     10.34 o 
  -2  12   3       30.09       39.93      3.24 o 
  -1  12   3      562.81      600.57     13.75 o 
   0  12   3       20.17       22.57      2.32 o 
   1  12   3      804.30      817.47     17.95 o 
   2  12   3        0.55        5.48      1.60 o 
   3  12   3       69.80       81.67      3.64 o 
   4  12   3        0.39        4.55      1.77 o 
   5  12   3      580.69      531.80     12.48 o 
  -4  13   3        1.75        7.55      2.40 o 
  -3  13   3      303.29      297.33     11.85 o 
  -2  13   3       21.52       25.92      3.03 o 
  -1  13   3        6.25        8.01      1.88 o 
   0  13   3      135.80      140.61      5.41 o 
   1  13   3      204.22      206.47      5.63 o 
   2  13   3        7.70        6.68      1.93 o 
   3  13   3      122.09      104.72      5.06 o 
 -12   0   4      892.97      837.66     26.08 o 
 -10   0   4      365.03      306.92     18.55 o 
  -8   0   4     2076.76     2032.18     39.17 o 
  -6   0   4     5911.38     5814.50     72.03 o 
  -4   0   4    10403.28    10651.01    102.17 o 
   4   0   4     1882.29     1977.63     23.52 o 
   6   0   4     1238.28     1166.90     20.86 o 
   8   0   4     4562.57     4521.43    133.92 o 
  10   0   4     4514.18     4805.13     52.34 o 
 -11   1   4        6.44        2.52      3.10 o 
 -10   1   4      103.29      101.45      6.89 o 
  -9   1   4       34.32       32.43      4.15 o 
  -8   1   4      242.99      253.80      6.05 o 
  -7   1   4       24.73       30.12      1.52 o 
  -6   1   4      498.65      508.49      9.17 o 
  -5   1   4      580.10      634.37     14.68 o 
  -4   1   4     2430.59     2347.31     34.74 o 
  -3   1   4     1577.90     1587.83     12.37 o 
  -2   1   4      882.60      866.78     13.76 o 
   0   1   4        0.47        4.33      0.60 o 
   1   1   4      680.52      674.23      4.16 o 
   2   1   4        2.74        1.99      0.65 o 
   3   1   4      480.50      505.24      4.77 o 
   4   1   4      233.65      223.58      3.00 o 
   5   1   4        0.67        1.77      0.96 o 
   6   1   4      306.77      324.03      5.26 o 
   7   1   4       30.77       32.13      1.53 o 
   8   1   4      359.00      319.35      9.19 o 
   9   1   4        1.75        3.19      1.48 o 
  10   1   4        2.51        4.33      1.57 o 
  11   1   4       15.88       19.46      6.88 o 
 -11   2   4        1.43        1.63      2.05 o 
 -10   2   4     1381.21     1383.75     26.61 o 
  -9   2   4       65.99       69.10      5.88 o 
  -8   2   4     1913.39     2001.86     21.42 o 
  -7   2   4        0.96        3.14      1.41 o 
  -6   2   4     2050.75     2090.36     20.58 o 
  -5   2   4      421.24      404.88      5.11 o 
  -4   2   4     5817.72     6105.53     35.89 o 
  -3   2   4        0.59        2.76      0.76 o 
  -2   2   4    11304.04    10576.50     81.99 o 
  -1   2   4      344.41      364.66      3.98 o 
   0   2   4    14858.54    13995.32    107.42 o 
   1   2   4     1072.38     1050.64      6.01 o 
   2   2   4      388.31      459.15      4.05 o 
   3   2   4      553.23      628.33      6.77 o 
   4   2   4     7553.89     7864.60     49.18 o 
   5   2   4     1385.22     1416.08     15.11 o 
   6   2   4     4321.70     4533.70     39.03 o 
   7   2   4       26.92       31.62      1.77 o 
   8   2   4      592.08      553.63      8.21 o 
   9   2   4      513.60      486.68     13.07 o 
  10   2   4      622.02      603.33     15.06 o 
  11   2   4       12.34       11.48      6.68 o 
 -11   3   4      162.95      127.32      9.80 o 
 -10   3   4       66.98       61.67      5.45 o 
  -9   3   4       10.01        9.47      1.84 o 
  -8   3   4      120.00      110.63      5.01 o 
  -7   3   4       59.55       45.42      3.40 o 
  -6   3   4      237.18      198.82     12.48 o 
  -5   3   4      146.53      212.34      2.09 o 
  -4   3   4      121.25      114.72      2.59 o 
  -3   3   4        0.61        4.87      0.77 o 
  -2   3   4        1.78        4.42      1.51 o 
  -1   3   4      200.65      193.34      2.92 o 
   0   3   4       16.76       12.71      0.95 o 
   1   3   4      464.98      438.92      4.17 o 
   2   3   4     5604.72     5546.70     25.76 o 
   3   3   4     1347.93     1362.59     13.13 o 
   4   3   4      310.53      298.72      4.90 o 
   5   3   4       29.39       43.38      1.85 o 
   6   3   4      109.36      107.68      2.73 o 
   7   3   4       57.71       64.55      4.52 o 
   8   3   4       12.05       13.21      2.20 o 
   9   3   4       71.30       63.36      3.15 o 
  10   3   4      458.25      439.39     20.82 o 
  11   3   4        4.03        6.55      3.14 o 
 -11   4   4      293.73      293.17     10.67 o 
 -10   4   4      681.73      669.74     24.03 o 
  -9   4   4      461.72      457.91     11.72 o 
  -8   4   4       49.73       54.91      4.05 o 
  -7   4   4       33.19       33.88      6.44 o 
  -6   4   4        5.86       10.54      2.51 o 
  -5   4   4      186.64      176.87      3.49 o 
  -4   4   4     3221.99     3040.19     28.30 o 
  -3   4   4     2270.16     2081.53     16.51 o 
  -2   4   4     5475.64     5479.82     44.31 o 
  -1   4   4     1076.06      932.26      7.55 o 
   0   4   4     3909.92     3489.02     20.84 o 
   1   4   4      794.56      719.88      6.26 o 
   2   4   4     2505.32     2404.40     14.72 o 
   3   4   4      891.73      911.43      9.60 o 
   4   4   4     2109.46     2123.37     18.09 o 
   5   4   4      823.91      849.60     11.31 o 
   6   4   4     1246.59     1248.77     14.55 o 
   7   4   4      390.10      420.91      8.31 o 
   8   4   4       53.50       68.08      3.78 o 
   9   4   4      175.56      155.77      7.23 o 
  10   4   4      137.30      147.16      7.43 o 
 -11   5   4      760.69      755.69     33.82 o 
 -10   5   4      623.70      615.76     22.35 o 
  -9   5   4      456.66      456.88     15.52 o 
  -8   5   4      449.22      472.61     11.38 o 
  -7   5   4     1856.38     1885.35     38.60 o 
  -6   5   4     1557.65     1565.34     26.24 o 
  -5   5   4     1674.79     1705.47     19.07 o 
  -4   5   4     3049.63     3124.51     26.04 o 
  -3   5   4     2772.42     2702.06     25.90 o 
  -2   5   4     9098.97     8987.09     53.87 o 
  -1   5   4     5304.44     5350.48     27.66 o 
   0   5   4     1019.54     1028.70      9.59 o 
   1   5   4     3660.11     3700.69     19.37 o 
   2   5   4     4405.80     4398.74     22.52 o 
   3   5   4     2381.18     2478.39     16.86 o 
   4   5   4      816.33      826.80      9.83 o 
   5   5   4      145.73      139.30      3.61 o 
   6   5   4     2529.93     2685.58     36.50 o 
   7   5   4      826.20      829.13     17.95 o 
   8   5   4      220.65      213.26      7.03 o 
   9   5   4      757.66      764.12     26.60 o 
  10   5   4      674.19      647.26     24.44 o 
 -10   6   4        2.84        4.10      2.50 o 
  -9   6   4      365.10      364.52     10.12 o 
  -8   6   4       35.54       32.57      4.65 o 
  -7   6   4       81.76       82.66      7.28 o 
  -6   6   4      151.46      161.42      6.30 o 
  -5   6   4      135.95      175.58      5.03 o 
  -4   6   4     1285.67     1206.53     14.72 o 
  -3   6   4      446.42      445.31      6.98 o 
  -2   6   4      522.73      534.11      6.22 o 
  -1   6   4      347.22      391.57      5.17 o 
   0   6   4       88.98       80.44      1.94 o 
   1   6   4        1.23        4.59      1.02 o 
   2   6   4      170.05      198.01      3.52 o 
   3   6   4     1811.01     1861.13     18.20 o 
   4   6   4       74.66       73.35      2.46 o 
   5   6   4      200.02      234.57      5.34 o 
   6   6   4      804.70      801.59     12.70 o 
   7   6   4      423.22      421.61     11.57 o 
   8   6   4       62.10       52.95      3.75 o 
   9   6   4      148.30      130.27      6.90 o 
  10   6   4      177.33      172.69     13.38 o 
 -10   7   4      321.05      309.88     16.88 o 
  -9   7   4      169.31      164.93     11.30 o 
  -8   7   4      189.31      198.32      8.14 o 
  -7   7   4      588.23      564.57     13.54 o 
  -6   7   4      883.33      903.04     18.67 o 
  -5   7   4     1000.70     1016.73     11.17 o 
  -4   7   4     1296.25     1337.77     16.08 o 
  -3   7   4     1181.25     1183.20     12.93 o 
  -2   7   4     1874.25     1876.61     15.11 o 
  -1   7   4      277.08      261.40      3.91 o 
   0   7   4       13.23       13.78      1.07 o 
   1   7   4     2617.92     2720.04     17.43 o 
   2   7   4      256.48      247.35      4.64 o 
   3   7   4     5609.81     5807.05     46.88 o 
   4   7   4       49.40       45.16      2.12 o 
   5   7   4     2956.71     3071.92     43.42 o 
   6   7   4      523.03      496.09     12.67 o 
   7   7   4      966.07     1012.98     25.09 o 
   8   7   4       73.17       64.94      5.95 o 
   9   7   4      706.46      691.44     17.02 o 
  -9   8   4      220.90      200.27      7.51 o 
  -8   8   4        0.08        1.98      2.28 o 
  -7   8   4        0.27        3.82      1.78 o 
  -6   8   4      211.25      204.59      7.32 o 
  -5   8   4       20.45       12.48      1.83 o 
  -4   8   4      285.21      304.94      6.39 o 
  -3   8   4      114.46      103.85      3.80 o 
  -2   8   4      195.58      192.08      3.92 o 
  -1   8   4      106.88      106.36      3.16 o 
   0   8   4        9.12       22.26      1.68 o 
   1   8   4       20.83       36.02      1.96 o 
   2   8   4       32.21       32.89      2.07 o 
   3   8   4       95.34      107.08      3.40 o 
   4   8   4      543.66      540.50      7.44 o 
   5   8   4      145.95      135.40      7.32 o 
   6   8   4      490.85      421.22     11.44 o 
   7   8   4      496.26      450.75     10.90 o 
   8   8   4        9.53        7.35      2.84 o 
   9   8   4       43.79       38.13      7.59 o 
  -9   9   4      423.84      440.20     11.04 o 
  -8   9   4        3.97        9.20      2.53 o 
  -7   9   4      810.36      855.79     24.17 o 
  -6   9   4        8.06        9.71      3.21 o 
  -5   9   4     3281.34     3355.64     49.85 o 
  -4   9   4       25.74       36.39      2.80 o 
  -3   9   4     6033.41     6025.99    115.79 o 
  -2   9   4        0.29        5.27      1.24 o 
  -1   9   4     1291.58     1283.06     11.12 o 
   0   9   4       21.94       24.51      1.75 o 
   1   9   4     1573.90     1663.16     15.00 o 
   2   9   4      378.35      374.28      6.13 o 
   3   9   4     1073.11     1057.83     16.22 o 
   4   9   4     1335.57     1392.67     16.63 o 
   5   9   4     2707.71     2849.18     44.28 o 
   6   9   4      131.57      136.73      5.69 o 
   7   9   4     1293.83     1338.62     26.73 o 
   8   9   4        1.18        1.48      3.31 o 
  -8  10   4      132.18      134.92      6.70 o 
  -7  10   4       40.17       34.46      4.17 o 
  -6  10   4        0.04        4.21      2.45 o 
  -5  10   4       15.53       26.72      4.81 o 
  -4  10   4      246.39      234.98      6.65 o 
  -3  10   4      106.81      121.36      6.71 o 
  -2  10   4        1.10        4.65      1.26 o 
  -1  10   4      193.63      179.95      4.08 o 
   0  10   4        1.34        5.13      1.57 o 
   1  10   4     1083.96     1172.36     19.04 o 
   2  10   4        8.53       14.01      1.69 o 
   3  10   4      480.85      453.37      9.25 o 
   4  10   4        6.00        7.90      1.72 o 
   5  10   4      379.81      373.14      9.46 o 
   6  10   4       66.94       59.38      4.67 o 
   7  10   4       95.86      110.31     10.91 o 
  -7  11   4      884.46      892.93     16.29 o 
  -6  11   4       10.46       10.08      2.09 o 
  -5  11   4      462.11      443.62     11.64 o 
  -4  11   4      247.73      235.66      7.28 o 
  -3  11   4     1568.18     1600.67     22.62 o 
  -2  11   4       11.32       17.71      1.64 o 
  -1  11   4     1050.89      981.22     13.85 o 
   0  11   4        0.81        5.65      1.65 o 
   1  11   4     3909.11     3955.87     41.06 o 
   2  11   4       26.78       29.73      2.35 o 
   3  11   4      976.37      935.77     17.73 o 
   4  11   4        1.92        5.70      1.53 o 
   5  11   4      660.64      679.91     19.75 o 
   6  11   4       99.63       95.92      7.74 o 
  -5  12   4      197.68      190.31      6.88 o 
  -4  12   4       10.74        6.17      2.16 o 
  -3  12   4      305.95      305.25      9.17 o 
  -2  12   4        5.77       14.41      2.56 o 
  -1  12   4       21.62       25.09      2.38 o 
   0  12   4      156.67      147.96      4.76 o 
   1  12   4       32.31       39.35      2.82 o 
   2  12   4       43.09       52.82      3.28 o 
   3  12   4      151.87      143.45      4.64 o 
   4  12   4       14.10       12.63      2.31 o 
   5  12   4       49.10       66.72      5.37 o 
  -3  13   4      256.07      194.81      9.20 o 
  -2  13   4        8.91        5.44      1.77 o 
  -1  13   4        1.27        4.45      1.89 o 
   0  13   4      233.63      204.13      6.23 o 
   1  13   4      247.74      236.54      5.68 o 
   2  13   4       75.08       50.72      3.49 o 
   3  13   4       21.86       21.04      2.55 o 
 -11   0   5        9.33        7.15      2.59 o 
  -9   0   5      434.94      432.47     14.94 o 
  -7   0   5       53.06       42.99      2.52 o 
  -5   0   5      551.17      576.52     10.32 o 
  -3   0   5     1867.51     1884.57     17.56 o 
  -1   0   5     5158.10     5127.77    136.89 o 
   1   0   5     9140.40     8761.54     70.18 o 
   3   0   5       47.00       50.41      2.98 o 
   5   0   5     1212.27     1224.11     15.51 o 
   7   0   5       57.75       54.77      2.77 o 
   9   0   5        1.21        3.09      1.60 o 
  11   0   5      165.64      146.69     11.77 o 
 -11   1   5      214.15      187.29      8.59 o 
 -10   1   5      571.74      577.52     30.87 o 
  -9   1   5      152.15      146.23      7.43 o 
  -8   1   5        6.43        9.62      1.58 o 
  -7   1   5      469.75      518.12      8.39 o 
  -6   1   5      126.21      135.40      2.65 o 
  -5   1   5     2912.71     2796.26     34.61 o 
  -4   1   5    21091.78    18904.24    414.30 o 
  -3   1   5     6078.55     5955.54     50.72 o 
  -2   1   5      809.91      606.30      8.95 o 
  -1   1   5     6481.08     6310.71     38.68 o 
   0   1   5     3213.44     3336.19     17.34 o 
   1   1   5     2501.23     2450.32     21.00 o 
   2   1   5    21041.66    19358.72    209.30 o 
   3   1   5     1089.81     1065.20     16.51 o 
   4   1   5    12623.32    13113.44     83.47 o 
   5   1   5     1009.69     1058.53     10.65 o 
   6   1   5      862.95      862.69     10.21 o 
   7   1   5        9.63       12.26      1.57 o 
   8   1   5      238.06      245.44      6.43 o 
   9   1   5       35.39       24.05      2.73 o 
  10   1   5     1297.95     1419.56     27.29 o 
  11   1   5        3.12        4.41      2.38 o 
 -11   2   5        0.05       -0.51      2.90 o 
 -10   2   5      380.13      345.42     26.62 o 
  -9   2   5       60.61       59.49      5.72 o 
  -8   2   5        7.11        7.58      1.51 o 
  -7   2   5       35.46       35.34      2.47 o 
  -6   2   5       53.52       47.80      1.90 o 
  -5   2   5       44.13       45.44      2.42 o 
  -4   2   5      206.72      217.43     15.85 o 
  -3   2   5      297.70      284.68      5.53 o 
  -2   2   5      814.83      798.36     15.07 o 
  -1   2   5     1818.90     1853.74     12.16 o 
   0   2   5       24.17       16.87      1.21 o 
   1   2   5      865.17      827.89      4.91 o 
   2   2   5      522.48      522.77      3.60 o 
   3   2   5      145.18      163.07      2.12 o 
   4   2   5     1368.29     1468.38     14.26 o 
   5   2   5     1360.72     1416.34     13.36 o 
   6   2   5      581.06      622.23      8.84 o 
   7   2   5      230.94      227.01      4.32 o 
   8   2   5      459.08      446.19      8.43 o 
   9   2   5       62.97       49.32      6.33 o 
  10   2   5      139.85      121.99      9.77 o 
  11   2   5       28.51       22.99      5.16 o 
 -11   3   5     1287.18     1407.81     26.46 o 
 -10   3   5     1158.63     1192.77     39.49 o 
  -9   3   5      433.93      466.73     11.79 o 
  -8   3   5     1309.84     1353.94     25.56 o 
  -7   3   5        6.40        5.74      1.80 o 
  -6   3   5     2009.05     2005.27     20.46 o 
  -5   3   5       66.84       54.88      1.83 o 
  -4   3   5     2370.84     2253.69     29.01 o 
  -3   3   5      352.69      364.55      4.86 o 
  -2   3   5      612.52      508.08      6.08 o 
  -1   3   5       87.10       92.74      2.63 o 
   0   3   5     2565.72     2816.24     26.20 o 
   1   3   5      773.32      869.65      6.81 o 
   2   3   5     1303.35     1078.65     10.65 o 
   3   3   5     4165.31     4164.45     27.04 o 
   4   3   5       99.37       57.21      2.49 o 
   5   3   5       36.88       35.56      1.83 o 
   6   3   5       14.64       11.13      2.16 o 
   7   3   5       37.11       49.79      2.90 o 
   8   3   5      498.84      529.11     14.24 o 
   9   3   5      266.15      246.77      6.80 o 
  10   3   5      334.74      324.95      9.84 o 
  11   3   5      302.74      303.73     18.45 o 
 -11   4   5      283.98      290.45     11.05 o 
 -10   4   5      597.90      588.44     15.12 o 
  -9   4   5       85.75       72.07      3.80 o 
  -8   4   5      229.41      235.53     10.18 o 
  -7   4   5      271.30      292.94     13.70 o 
  -6   4   5      560.04      575.78     13.78 o 
  -5   4   5      134.39      148.92      3.38 o 
  -4   4   5     2849.14     2747.50     26.00 o 
  -3   4   5     1809.55     1727.41     22.26 o 
  -2   4   5     1332.45     1329.31     16.89 o 
  -1   4   5      467.79      432.29      4.94 o 
   0   4   5      584.21      556.65      6.64 o 
   1   4   5     3750.60     3684.23     21.14 o 
   2   4   5     3313.86     3275.08     19.23 o 
   3   4   5     1016.77      971.04      8.84 o 
   4   4   5     2352.46     2361.11     21.38 o 
   5   4   5      110.15      100.06      2.68 o 
   6   4   5      308.97      294.93      6.02 o 
   7   4   5       74.39       77.26      3.66 o 
   8   4   5       93.90       96.73      5.78 o 
   9   4   5       98.42      106.88      6.29 o 
  10   4   5      333.42      332.03     26.29 o 
 -11   5   5      649.61      662.04     25.81 o 
 -10   5   5      769.12      770.11     26.31 o 
  -9   5   5        2.77        6.22      2.03 o 
  -8   5   5       26.50       27.38      8.88 o 
  -7   5   5     1911.00     1950.80     43.48 o 
  -6   5   5      294.60      290.66     15.98 o 
  -5   5   5     1897.81     1820.96     29.80 o 
  -4   5   5      507.52      553.81      8.91 o 
  -3   5   5     1805.99     1775.62     18.69 o 
  -2   5   5      810.11      781.51     19.37 o 
  -1   5   5     1226.41     1158.40     14.35 o 
   0   5   5      132.74      141.79      2.15 o 
   1   5   5      519.37      504.28      6.37 o 
   2   5   5     8410.03     8642.08     58.31 o 
   3   5   5     1630.48     1721.49     12.23 o 
   4   5   5     5426.45     5595.85     58.08 o 
   5   5   5      822.05      814.36     10.59 o 
   6   5   5      594.46      586.67     13.40 o 
   7   5   5       70.38       67.90      3.94 o 
   8   5   5      227.38      238.97     10.69 o 
   9   5   5      556.77      571.46     23.30 o 
  10   5   5       77.56       73.03     13.59 o 
 -10   6   5      402.65      412.05     10.26 o 
  -9   6   5      151.88      149.14      7.01 o 
  -8   6   5      137.14      123.99      5.94 o 
  -7   6   5     1188.97     1274.22     31.83 o 
  -6   6   5       18.65       16.71      4.47 o 
  -5   6   5     3504.47     3523.22     42.46 o 
  -4   6   5     1589.72     1541.99     18.45 o 
  -3   6   5     5300.00     5241.56     68.98 o 
  -2   6   5      846.40      749.94      8.55 o 
  -1   6   5       31.96       37.41      1.55 o 
   0   6   5      378.50      339.66      4.39 o 
   1   6   5      119.25       86.08      1.75 o 
   2   6   5     4357.10     4391.63     27.78 o 
   3   6   5     3712.02     3649.39     36.80 o 
   4   6   5      516.51      501.08      7.83 o 
   5   6   5      526.11      524.22      9.49 o 
   6   6   5      382.60      380.15      8.24 o 
   7   6   5      425.46      457.36     10.38 o 
   8   6   5      112.59      115.75      6.92 o 
   9   6   5      103.38      108.79      7.42 o 
  10   6   5      371.20      386.87     20.43 o 
 -10   7   5        8.26       11.19      2.99 o 
  -9   7   5       20.44       22.19      4.00 o 
  -8   7   5        1.39        3.57      3.56 o 
  -7   7   5       66.27       55.84      5.01 o 
  -6   7   5      896.95      871.64     28.21 o 
  -5   7   5      438.79      454.11      8.37 o 
  -4   7   5     1673.21     1713.44     19.86 o 
  -3   7   5      143.15      145.95      4.14 o 
  -2   7   5      312.22      319.40      5.39 o 
  -1   7   5      185.39      198.05      3.31 o 
   0   7   5      120.96      135.00      2.68 o 
   1   7   5      146.84      173.07      3.24 o 
   2   7   5       40.13       35.76      2.08 o 
   3   7   5     2081.97     2262.33     25.83 o 
   4   7   5      125.96      135.09      3.62 o 
   5   7   5      268.51      229.73      9.22 o 
   6   7   5       92.46       80.35      4.46 o 
   7   7   5      327.20      373.37     14.61 o 
   8   7   5      131.49       99.98      6.69 o 
   9   7   5       15.41        8.74      2.12 o 
  -9   8   5      373.32      341.19      9.14 o 
  -8   8   5       35.23       39.19      3.87 o 
  -7   8   5       40.75       59.66      4.02 o 
  -6   8   5       36.60       35.30      4.28 o 
  -5   8   5       77.74       85.16      3.25 o 
  -4   8   5      185.89      190.06      4.78 o 
  -3   8   5      955.15      978.68     12.30 o 
  -2   8   5      399.14      411.66      6.67 o 
  -1   8   5      498.59      556.00      7.88 o 
   0   8   5      492.76      510.96      7.37 o 
   1   8   5      769.24      779.82      8.19 o 
   2   8   5      203.30      219.54      4.88 o 
   3   8   5      259.53      252.80      4.88 o 
   4   8   5       67.03       66.65      2.70 o 
   5   8   5      380.57      392.93     10.21 o 
   6   8   5      190.15      183.85      6.34 o 
   7   8   5      492.25      512.15     19.91 o 
   8   8   5        5.50        1.65      4.00 o 
   9   8   5      341.39      367.87     24.85 o 
  -9   9   5      125.42      138.09      6.82 o 
  -8   9   5       16.25       12.55      3.36 o 
  -7   9   5      541.40      583.75     17.69 o 
  -6   9   5        3.99        4.25      1.55 o 
  -5   9   5       77.85       87.00      8.19 o 
  -4   9   5        1.48        4.66      1.38 o 
  -3   9   5        8.88       41.63      3.81 o 
  -2   9   5        3.03        3.27      1.17 o 
  -1   9   5       13.06       11.00      1.46 o 
   0   9   5      166.18      138.10      3.32 o 
   1   9   5      173.05      176.44      4.42 o 
   2   9   5      134.64      125.72      3.76 o 
   3   9   5      179.31      176.02      4.54 o 
   4   9   5      165.85      178.50      5.23 o 
   5   9   5      219.60      211.82      9.32 o 
   6   9   5      504.81      468.50     14.69 o 
   7   9   5       86.87      112.59      7.97 o 
   8   9   5        2.46       10.00      3.94 o 
  -8  10   5       38.01       35.94      4.39 o 
  -7  10   5      467.52      499.84     11.55 o 
  -6  10   5       55.79       57.77      4.38 o 
  -5  10   5     1358.09     1438.90     39.43 o 
  -4  10   5       21.59       26.79      2.24 o 
  -3  10   5     4575.83     4706.91     89.72 o 
  -2  10   5      397.08      369.41      5.29 o 
  -1  10   5      283.55      315.22      6.15 o 
   0  10   5       61.21       57.83      3.20 o 
   1  10   5     1522.16     1573.88     18.67 o 
   2  10   5       97.12      117.54      4.74 o 
   3  10   5     2816.41     2944.22     54.08 o 
   4  10   5      146.20      136.92      4.03 o 
   5  10   5      799.97      905.52     25.26 o 
   6  10   5        0.99        8.36      4.05 o 
   7  10   5      410.67      379.87     13.44 o 
  -7  11   5      116.52      109.15      7.10 o 
  -6  11   5       37.39       37.48      4.01 o 
  -5  11   5      515.04      519.93     10.88 o 
  -4  11   5      236.32      216.37      7.09 o 
  -3  11   5      561.52      575.17     10.83 o 
  -2  11   5        0.97        6.69      1.83 o 
  -1  11   5      522.20      519.15     11.65 o 
   0  11   5       34.02       36.54      2.89 o 
   1  11   5      259.27      243.85      7.18 o 
   2  11   5      595.37      550.93      8.85 o 
   3  11   5      214.08      215.73      5.73 o 
   4  11   5       25.58       27.79      3.30 o 
   5  11   5      167.28      172.20      8.73 o 
   6  11   5       72.44       55.02      4.84 o 
  -5  12   5      158.88      179.35      8.53 o 
  -4  12   5      160.38      137.31      8.74 o 
  -3  12   5      625.87      618.63     17.81 o 
  -2  12   5       19.91       19.15      2.39 o 
  -1  12   5        2.96        5.91      2.45 o 
   0  12   5      185.99      183.07      5.79 o 
   1  12   5      392.90      363.33      8.35 o 
   2  12   5       77.52       80.24      3.86 o 
   3  12   5      735.45      749.23     16.72 o 
   4  12   5        1.20        6.80      1.90 o 
   5  12   5      450.75      460.07     14.91 o 
  -3  13   5      108.37       87.39      6.77 o 
  -2  13   5       74.77       72.28      4.14 o 
  -1  13   5      309.89      296.80      7.76 o 
   0  13   5       47.65       36.01      3.36 o 
   1  13   5       23.09       26.51      2.75 o 
   2  13   5      112.70      106.66      4.53 o 
   3  13   5      148.83      148.21      6.16 o 
 -10   0   6    19083.62    19339.75    111.99 o 
  -8   0   6      601.60      631.06     16.68 o 
  -6   0   6     7714.05     7655.92     99.24 o 
  -4   0   6      475.09      468.85      8.94 o 
  -2   0   6    12191.45    11539.53     89.26 o 
   0   0   6    17630.27    15935.13    172.45 o 
   2   0   6    18928.25    18955.46    204.55 o 
   4   0   6     8583.06     8924.91     77.52 o 
   6   0   6     2303.38     2315.52     40.20 o 
   8   0   6     5718.30     5851.88    345.21 o 
  10   0   6     5156.90     5536.13     59.86 o 
 -11   1   6        0.14        1.73      2.38 o 
 -10   1   6      293.29      305.41     12.81 o 
  -9   1   6       16.80       14.47      3.20 o 
  -8   1   6      218.48      213.64      5.45 o 
  -7   1   6        5.52        6.72      0.92 o 
  -6   1   6     1328.61     1371.27     14.94 o 
  -5   1   6      308.23      309.32      5.45 o 
  -4   1   6     1831.40     1879.79     25.50 o 
  -3   1   6      897.84      891.60      8.29 o 
  -2   1   6      100.28       93.97      3.69 o 
  -1   1   6       24.64       25.75      2.36 o 
   0   1   6      168.98      170.31      2.30 o 
   1   1   6     1055.83     1034.72      8.93 o 
   2   1   6     2993.94     2881.21     33.74 o 
   3   1   6       34.17       36.21      1.07 o 
   4   1   6       74.34       67.49      1.74 o 
   5   1   6       53.01       50.83      2.07 o 
   6   1   6      405.35      426.66      6.62 o 
   7   1   6        0.09        1.20      0.94 o 
   8   1   6      218.80      192.56      3.93 o 
   9   1   6        5.28        5.54      2.53 o 
  10   1   6       16.02       32.90      4.87 o 
  11   1   6       20.09       19.48      4.19 o 
 -11   2   6      969.74      955.40     20.29 o 
 -10   2   6     2321.27     2463.16     42.42 o 
  -9   2   6        0.31       -1.27      3.81 o 
  -8   2   6      782.73      807.72     12.23 o 
  -7   2   6       12.79       15.23      1.81 o 
  -6   2   6     8318.48     8673.73     72.15 o 
  -5   2   6      506.84      575.10      7.57 o 
  -4   2   6    12556.41    12188.22    163.51 o 
  -3   2   6     1016.73      910.49     21.74 o 
  -2   2   6     4395.38     4198.12     44.42 o 
  -1   2   6      325.27      356.18     10.69 o 
   0   2   6     1630.71     1423.31     11.70 o 
   1   2   6     4741.87     4730.77     44.16 o 
   2   2   6    21403.35    21165.90    191.20 o 
   3   2   6     1894.05     2112.98     33.83 o 
   4   2   6     4108.32     4306.87     34.52 o 
   5   2   6      372.41      412.90      4.79 o 
   6   2   6      111.47      113.52      2.74 o 
   7   2   6        0.82        1.61      0.80 o 
   8   2   6       73.80       94.37      3.63 o 
   9   2   6       73.33       86.53      6.69 o 
  10   2   6      860.17      902.09     30.15 o 
  11   2   6      184.53      165.38     12.27 o 
 -11   3   6       62.17       43.60      5.48 o 
 -10   3   6      387.48      377.01     18.79 o 
  -9   3   6      616.43      571.87     16.92 o 
  -8   3   6       89.33       84.96      4.80 o 
  -7   3   6        0.97        4.66      2.07 o 
  -6   3   6      252.57      234.23      5.20 o 
  -5   3   6       63.14       38.21      1.96 o 
  -4   3   6     1317.58     1238.77     31.12 o 
  -3   3   6      853.08      893.17     12.13 o 
  -2   3   6     1669.77     1513.73     20.43 o 
  -1   3   6      242.84      237.41      3.57 o 
   0   3   6     1385.01     1481.68     15.89 o 
   1   3   6      739.14      719.51      5.16 o 
   2   3   6      510.08      497.01      5.03 o 
   3   3   6      648.71      641.94      6.34 o 
   4   3   6       92.63       80.17      1.83 o 
   5   3   6       45.95       61.99      1.82 o 
   6   3   6       65.47       63.49      2.03 o 
   7   3   6        9.72       10.69      1.62 o 
   8   3   6      195.54      202.56      6.76 o 
   9   3   6       91.40       84.85      3.86 o 
  10   3   6      206.42      202.72     13.06 o 
 -11   4   6      296.35      257.84     11.56 o 
 -10   4   6      724.84      754.43     53.34 o 
  -9   4   6        0.70        2.13      1.90 o 
  -8   4   6      773.78      740.54     16.48 o 
  -7   4   6      851.05      878.53     14.68 o 
  -6   4   6     1243.70     1166.01     22.39 o 
  -5   4   6      567.15      618.58      7.96 o 
  -4   4   6     2437.19     2513.60     31.56 o 
  -3   4   6     2389.54     2456.60     24.16 o 
  -2   4   6      162.20      122.71      3.37 o 
  -1   4   6        1.67        3.85      1.30 o 
   0   4   6       22.39       28.38      1.39 o 
   1   4   6     2817.64     2825.52     21.33 o 
   2   4   6     5601.62     5957.83     32.76 o 
   3   4   6     1670.24     1624.08     10.12 o 
   4   4   6      980.00     1006.66     14.81 o 
   5   4   6        1.49        4.17      0.99 o 
   6   4   6      378.41      403.51      7.56 o 
   7   4   6       32.59       38.16      2.74 o 
   8   4   6      559.45      540.58     16.83 o 
   9   4   6      349.17      355.91     10.25 o 
  10   4   6      838.72      856.48     28.24 o 
 -11   5   6      604.17      577.93     16.03 o 
 -10   5   6     1153.98     1118.35     54.67 o 
  -9   5   6      904.79      863.35     20.02 o 
  -8   5   6       96.74       93.24      5.88 o 
  -7   5   6       12.13        7.53      3.79 o 
  -6   5   6     1634.08     1581.02     42.07 o 
  -5   5   6     3353.74     3476.63     73.07 o 
  -4   5   6     2994.03     3173.43     38.70 o 
  -3   5   6     3438.17     3435.45     61.47 o 
  -2   5   6     1821.94     1824.29     20.77 o 
  -1   5   6     1144.38     1146.26     13.50 o 
   0   5   6      104.48      131.09      2.04 o 
   1   5   6     2593.50     2613.57     19.65 o 
   2   5   6     7611.30     7549.81     51.43 o 
   3   5   6     4319.49     4440.92     27.81 o 
   4   5   6     4701.47     4909.95     34.45 o 
   5   5   6     1742.35     1806.70     22.78 o 
   6   5   6      677.09      653.38     11.83 o 
   7   5   6      415.31      409.88     16.14 o 
   8   5   6      629.89      613.62     19.73 o 
   9   5   6      685.96      675.03     27.55 o 
  10   5   6      652.51      663.41     26.23 o 
 -10   6   6       12.14       20.12      3.69 o 
  -9   6   6       15.66       17.67      3.22 o 
  -8   6   6       25.13       20.93      3.34 o 
  -7   6   6      211.26      236.06      9.17 o 
  -6   6   6     1152.38     1164.13     21.56 o 
  -5   6   6      476.30      506.15     17.38 o 
  -4   6   6      174.72      176.63     12.50 o 
  -3   6   6      680.45      632.22     17.43 o 
  -2   6   6      252.06      216.14      4.73 o 
  -1   6   6       21.45       30.22      1.51 o 
   0   6   6      189.49      220.64      3.42 o 
   1   6   6      153.71      132.07      3.39 o 
   2   6   6     1508.88     1426.34     11.42 o 
   3   6   6     1282.25     1156.50     12.77 o 
   4   6   6      548.10      522.82      8.09 o 
   5   6   6      371.96      329.38      5.83 o 
   6   6   6      158.76      190.42      5.46 o 
   7   6   6      300.58      323.29     12.41 o 
   8   6   6       66.10       59.94      5.19 o 
   9   6   6      421.79      366.36     25.28 o 
 -10   7   6      536.25      495.79     13.96 o 
  -9   7   6      331.65      340.31      9.98 o 
  -8   7   6      127.88      141.88      7.07 o 
  -7   7   6       22.74       26.60      4.86 o 
  -6   7   6      446.54      466.62     11.75 o 
  -5   7   6     2053.96     2134.11     36.82 o 
  -4   7   6     2230.97     2271.21     32.30 o 
  -3   7   6     5264.76     5352.56     54.64 o 
  -2   7   6     5205.83     5275.32     72.14 o 
  -1   7   6       22.08       25.91      1.46 o 
   0   7   6      122.87      125.07      3.02 o 
   1   7   6     2605.44     2519.39     19.09 o 
   2   7   6      150.16      139.54      3.99 o 
   3   7   6     3990.79     4146.89     35.81 o 
   4   7   6       60.59       61.50      2.53 o 
   5   7   6     1006.65     1000.82     17.03 o 
   6   7   6       10.33       10.25      2.23 o 
   7   7   6      339.97      332.28     12.76 o 
   8   7   6      190.57      191.32     10.01 o 
   9   7   6      782.51      778.95     27.21 o 
  -9   8   6       23.06       21.04      3.56 o 
  -8   8   6      624.72      605.63     15.14 o 
  -7   8   6        0.33        5.12      1.92 o 
  -6   8   6      135.81      139.25      5.30 o 
  -5   8   6      374.78      354.74      8.44 o 
  -4   8   6      232.44      218.84      4.78 o 
  -3   8   6      246.35      251.61      5.35 o 
  -2   8   6      465.18      490.07      8.28 o 
  -1   8   6       43.22       40.26      2.00 o 
   0   8   6      484.53      450.63      7.30 o 
   1   8   6        4.71        3.95      1.33 o 
   2   8   6      832.99      788.84      9.59 o 
   3   8   6      250.48      266.49      6.43 o 
   4   8   6      173.72      180.60      6.17 o 
   5   8   6        0.17        2.44      0.89 o 
   6   8   6      281.30      252.78     13.47 o 
   7   8   6       10.70        9.91      2.74 o 
   8   8   6        7.52        4.62      2.40 o 
  -8   9   6       22.83       24.74      4.20 o 
  -7   9   6      591.49      577.58     13.80 o 
  -6   9   6        6.61        8.90      2.20 o 
  -5   9   6     1654.15     1677.79     55.24 o 
  -4   9   6        1.59        3.54      1.64 o 
  -3   9   6     5407.62     5557.00     87.70 o 
  -2   9   6       55.89       57.35      2.84 o 
  -1   9   6      733.44      739.29     10.31 o 
   0   9   6       16.98       16.70      1.99 o 
   1   9   6     2972.17     3053.60     41.83 o 
   2   9   6     1551.59     1608.71     26.71 o 
   3   9   6     6153.18     6490.00     91.55 o 
   4   9   6     1103.31     1149.03     15.83 o 
   5   9   6      766.01      836.07     13.36 o 
   6   9   6      358.11      317.84     15.32 o 
   7   9   6      800.67      821.20     31.10 o 
   8   9   6       21.87       27.81      5.36 o 
  -8  10   6        1.28        3.10      1.81 o 
  -7  10   6       39.43       35.70      3.97 o 
  -6  10   6        2.69        2.01      1.69 o 
  -5  10   6      130.58      144.37     13.56 o 
  -4  10   6       45.94       46.14      3.62 o 
  -3  10   6        3.91       11.10      2.81 o 
  -2  10   6       72.13       63.35      3.09 o 
  -1  10   6      253.51      242.94      6.27 o 
   0  10   6      498.68      494.63      6.78 o 
   1  10   6      151.43      175.18      5.02 o 
   2  10   6       91.20       96.11      3.73 o 
   3  10   6      195.17      240.84     12.32 o 
   4  10   6        1.43        7.81      1.47 o 
   5  10   6      399.31      400.10      9.12 o 
   6  10   6        0.98        3.71      4.94 o 
   7  10   6      702.39      701.45     18.05 o 
  -7  11   6      411.01      448.40     11.10 o 
  -6  11   6        1.62        6.28      2.29 o 
  -5  11   6      640.10      621.48     18.14 o 
  -4  11   6        5.21        7.72      2.53 o 
  -3  11   6     2458.15     2551.64     53.15 o 
  -2  11   6       82.76      110.84      4.27 o 
  -1  11   6      825.85      803.09     14.32 o 
   0  11   6       30.67       30.88      2.29 o 
   1  11   6      438.29      391.61      7.46 o 
   2  11   6      210.06      215.84      5.82 o 
   3  11   6     2537.51     2597.22     50.78 o 
   4  11   6        9.69       12.98      2.02 o 
   5  11   6      143.78      158.38      7.01 o 
   6  11   6       47.32       44.69      6.03 o 
  -5  12   6      258.60      239.97     10.39 o 
  -4  12   6       74.39       73.68     15.65 o 
  -3  12   6      572.46      569.97     25.47 o 
  -2  12   6      105.50      107.91      4.58 o 
  -1  12   6      649.07      696.36     10.47 o 
   0  12   6       22.09       26.92      2.88 o 
   1  12   6      538.40      540.43      9.08 o 
   2  12   6        9.67       12.57      2.24 o 
   3  12   6      665.60      667.13     10.97 o 
   4  12   6        2.47        3.89      1.67 o 
  -3  13   6      137.87      124.01     11.57 o 
  -2  13   6       63.43       59.28      4.63 o 
  -1  13   6        3.75        5.52      1.68 o 
   0  13   6      265.56      290.18      7.09 o 
   1  13   6       23.46       21.31      2.54 o 
   2  13   6       85.03       63.81      3.66 o 
 -11   0   7      232.56      193.33     11.96 o 
  -9   0   7      436.28      466.44     16.15 o 
  -7   0   7       13.23       10.12      2.51 o 
  -5   0   7     2698.01     2868.52     47.82 o 
  -3   0   7      185.39      187.25      4.45 o 
  -1   0   7     5379.50     5499.79     44.38 o 
   1   0   7     6991.48     7249.52     43.66 o 
   3   0   7        6.67       11.22      0.94 o 
   5   0   7       24.82       23.86      2.11 o 
   7   0   7       45.46       44.56      3.22 o 
   9   0   7        3.31        4.75      2.85 o 
 -11   1   7       76.40       90.64     14.54 o 
 -10   1   7     3946.51     4133.34     66.75 o 
  -9   1   7     2110.21     2280.20     40.50 o 
  -8   1   7      100.57       90.20      3.47 o 
  -7   1   7      170.05      175.96      4.12 o 
  -6   1   7     1911.07     1931.37     18.04 o 
  -5   1   7     1408.63     1560.83     21.51 o 
  -4   1   7     4299.30     4556.22     28.83 o 
  -3   1   7      518.96      552.62      7.07 o 
  -2   1   7    12879.48    11889.58     65.32 o 
  -1   1   7     4675.12     4432.39     25.82 o 
   0   1   7      617.09      666.01      5.67 o 
   1   1   7      232.95      244.22      1.96 o 
   2   1   7    15743.64    15441.59     88.68 o 
   3   1   7      504.18      623.42      5.87 o 
   4   1   7     3124.40     3049.70     40.44 o 
   5   1   7       15.54        9.70      1.14 o 
   6   1   7      133.85      130.31      2.85 o 
   7   1   7      121.87      126.30      2.86 o 
   8   1   7      826.88      841.29     16.53 o 
   9   1   7      111.23      106.53      6.34 o 
  10   1   7      905.19      916.23     30.87 o 
 -11   2   7       14.32        4.65      2.68 o 
 -10   2   7      126.51      109.19      9.22 o 
  -9   2   7      247.22      224.70      9.73 o 
  -8   2   7        4.27        3.06      1.66 o 
  -7   2   7       14.34       22.51      1.46 o 
  -6   2   7       60.57       55.38      2.12 o 
  -5   2   7      365.12      388.69      6.22 o 
  -4   2   7     1501.51     1615.46     26.66 o 
  -3   2   7      638.89      602.41     10.43 o 
  -2   2   7      360.67      339.67     10.22 o 
  -1   2   7     1627.07     1725.80     21.95 o 
   0   2   7      944.12      984.98      9.76 o 
   1   2   7       86.51       80.18      1.72 o 
   2   2   7     3175.22     3325.05     19.28 o 
   3   2   7      253.35      257.94      2.18 o 
   4   2   7      674.33      679.30     14.85 o 
   5   2   7        4.31        6.08      1.02 o 
   6   2   7       45.24       48.77      1.89 o 
   7   2   7        1.11        1.69      0.95 o 
   8   2   7      156.80      153.01      5.52 o 
   9   2   7        3.39        4.01      2.47 o 
  10   2   7       76.95       62.92      9.63 o 
 -11   3   7      122.42      127.42      7.41 o 
 -10   3   7     1205.87     1217.30     40.25 o 
  -9   3   7     1665.43     1758.42     28.41 o 
  -8   3   7     1549.36     1594.07     31.42 o 
  -7   3   7     1313.81     1291.88     17.51 o 
  -6   3   7        8.19       18.47      1.43 o 
  -5   3   7     4470.46     4550.99     53.82 o 
  -4   3   7     3829.62     3574.44     42.95 o 
  -3   3   7     1393.74     1695.19     24.20 o 
  -2   3   7     9352.40     9001.30     61.33 o 
  -1   3   7        1.01        6.42      0.90 o 
   0   3   7     2125.32     2355.79     16.40 o 
   1   3   7      736.70      737.46     10.86 o 
   2   3   7     1325.56     1285.50     11.31 o 
   3   3   7      423.36      397.44      4.38 o 
   4   3   7     1421.57     1330.77     15.31 o 
   5   3   7       20.97       20.67      1.32 o 
   6   3   7       44.68       36.04      1.78 o 
   7   3   7       28.48       19.52      2.54 o 
   8   3   7      624.53      694.10     15.97 o 
   9   3   7       62.50       65.34      5.14 o 
  10   3   7      411.04      401.96     19.61 o 
 -11   4   7      214.77      209.67      9.24 o 
 -10   4   7      502.29      518.21     19.00 o 
  -9   4   7      314.36      339.36     10.32 o 
  -8   4   7       30.67       35.93      4.83 o 
  -7   4   7       72.85       67.26      4.85 o 
  -6   4   7      746.91      692.98     14.07 o 
  -5   4   7     1551.89     1587.32     17.90 o 
  -4   4   7     4114.04     4121.04     55.45 o 
  -3   4   7     1705.54     1715.71     38.39 o 
  -2   4   7     1927.60     1827.86     22.63 o 
  -1   4   7      446.46      464.00      6.71 o 
   0   4   7      436.28      517.36      7.23 o 
   1   4   7      105.38      105.27      2.21 o 
   2   4   7     3589.06     3609.05     25.83 o 
   3   4   7     1050.61      979.65      8.98 o 
   4   4   7     1592.29     1649.64     12.89 o 
   5   4   7       95.26       90.41      2.29 o 
   6   4   7      340.22      351.38      5.11 o 
   7   4   7      417.37      405.59     10.74 o 
   8   4   7      557.03      556.27     16.91 o 
   9   4   7      424.73      416.67     13.42 o 
  10   4   7      509.25      501.60     22.30 o 
 -11   5   7      113.29      113.56      8.25 o 
 -10   5   7      636.53      612.64     33.36 o 
  -9   5   7     1203.19     1299.00     24.90 o 
  -8   5   7      497.28      427.56      9.74 o 
  -7   5   7     1051.01     1071.05     25.75 o 
  -6   5   7     1611.94     1578.56     25.18 o 
  -5   5   7     2548.38     2651.64     67.58 o 
  -4   5   7      961.89      956.78     24.66 o 
  -3   5   7     3075.29     3073.44     26.51 o 
  -2   5   7     2852.72     3039.92     25.45 o 
  -1   5   7        1.33        2.16      1.44 o 
   0   5   7       80.37       44.47      1.40 o 
   1   5   7       60.06       55.80      2.12 o 
   2   5   7     2303.85     2292.79     21.25 o 
   3   5   7      886.85      923.59      8.75 o 
   4   5   7      105.71      134.53      2.69 o 
   5   5   7     2128.73     2252.98     34.12 o 
   6   5   7       21.08       18.05      2.03 o 
   7   5   7      511.98      513.80     11.23 o 
   8   5   7      837.20      794.23     18.63 o 
   9   5   7      337.64      327.49     10.41 o 
  10   5   7      438.01      439.23     19.74 o 
 -10   6   7      357.66      351.12     17.53 o 
  -9   6   7      520.81      522.70     20.74 o 
  -8   6   7       35.80       35.77      3.87 o 
  -7   6   7       20.87       17.51      3.27 o 
  -6   6   7      937.33      901.75     23.81 o 
  -5   6   7     3576.27     3689.53     41.25 o 
  -4   6   7      577.77      549.91     10.69 o 
  -3   6   7     3845.13     3690.55     38.23 o 
  -2   6   7     1766.85     1693.64     23.16 o 
  -1   6   7     1566.96     1484.33     11.60 o 
   0   6   7        5.16        7.47      0.78 o 
   1   6   7     1075.28     1027.02      9.62 o 
   2   6   7     4881.14     4919.52     38.43 o 
   3   6   7     3760.98     3770.55     35.19 o 
   4   6   7     1274.41     1220.49     12.56 o 
   5   6   7       13.67       14.97      1.63 o 
   6   6   7       17.99       19.47      3.52 o 
   7   6   7      350.44      361.36     14.17 o 
   8   6   7       43.81       49.78      5.07 o 
   9   6   7      492.64      488.70     13.69 o 
 -10   7   7       87.86      105.40      5.68 o 
  -9   7   7      449.33      440.18     17.01 o 
  -8   7   7       50.00       45.03      4.59 o 
  -7   7   7      467.74      483.90     17.59 o 
  -6   7   7        2.61        3.17      1.99 o 
  -5   7   7      872.18      860.88     27.59 o 
  -4   7   7        4.49        6.59      2.12 o 
  -3   7   7     1206.21     1227.30     30.11 o 
  -2   7   7      389.67      410.30      7.64 o 
  -1   7   7        0.87        3.02      1.21 o 
   0   7   7      183.14      192.28      3.44 o 
   1   7   7      606.36      515.59      7.66 o 
   2   7   7      451.32      505.93      8.05 o 
   3   7   7        0.27        6.16      2.06 o 
   4   7   7       10.49       11.62      2.52 o 
   5   7   7       39.27       35.82      2.39 o 
   6   7   7       13.49        4.10      4.67 o 
   7   7   7       20.99       23.72      4.38 o 
   8   7   7       31.51       27.15      3.83 o 
   9   7   7       22.97       30.07      4.53 o 
  -9   8   7      638.88      671.27     17.05 o 
  -8   8   7        8.76       14.32      2.95 o 
  -7   8   7       44.41       45.25      5.27 o 
  -6   8   7       89.46       83.71      5.62 o 
  -5   8   7      879.40      889.02     18.87 o 
  -4   8   7      221.64      217.15      5.04 o 
  -3   8   7       13.89       14.56      1.99 o 
  -2   8   7        4.25        6.62      1.32 o 
  -1   8   7        5.97       10.41      0.89 o 
   0   8   7       18.04       17.00      1.31 o 
   1   8   7       78.56       73.39      2.91 o 
   2   8   7      695.06      699.37      8.31 o 
   3   8   7     2335.89     2272.54     31.69 o 
   4   8   7      673.14      688.91      8.06 o 
   5   8   7      259.92      238.16      6.62 o 
   6   8   7      287.68      243.57     10.70 o 
   7   8   7       32.86       49.17      5.29 o 
   8   8   7       31.41       31.31      5.25 o 
  -8   9   7      115.22      113.89      5.61 o 
  -7   9   7      144.27      150.25      6.76 o 
  -6   9   7       25.16       30.64      3.13 o 
  -5   9   7     2035.54     2135.78     74.20 o 
  -4   9   7      436.77      463.52      9.38 o 
  -3   9   7      544.00      575.07     11.43 o 
  -2   9   7       18.61       19.27      1.80 o 
  -1   9   7       16.80       25.03      1.90 o 
   0   9   7      170.65      185.02      4.26 o 
   1   9   7       59.76       53.27      3.22 o 
   2   9   7       55.67       51.43      2.88 o 
   3   9   7       73.60      109.44      6.80 o 
   4   9   7       55.12       51.44      2.91 o 
   5   9   7       85.55       86.17      5.26 o 
   6   9   7       48.80       40.01      6.60 o 
   7   9   7       15.27       18.77      5.83 o 
  -8  10   7        2.55        2.24      1.82 o 
  -7  10   7      435.45      440.54     10.91 o 
  -6  10   7      257.00      262.45     11.78 o 
  -5  10   7     2820.30     3051.84     76.51 o 
  -4  10   7      271.23      244.77      7.67 o 
  -3  10   7     1222.32     1205.26     18.46 o 
  -2  10   7      158.01      180.35      5.59 o 
  -1  10   7     1067.52     1064.61     14.08 o 
   0  10   7       91.65       91.33      3.94 o 
   1  10   7      620.57      648.98      9.58 o 
   2  10   7     1279.90     1345.69     18.24 o 
   3  10   7     5901.21     6098.44     67.95 o 
   4  10   7       14.27        9.54      1.47 o 
   5  10   7      139.86      163.88      7.21 o 
   6  10   7       11.11       10.16      3.64 o 
   7  10   7      389.26      402.36     14.73 o 
  -6  11   7      131.63      104.52      5.77 o 
  -5  11   7      147.25      170.36      6.67 o 
  -4  11   7       97.66       80.85      7.06 o 
  -3  11   7       34.80       35.49      4.97 o 
  -2  11   7       74.12       97.00      4.36 o 
  -1  11   7      116.32      109.08      4.31 o 
   0  11   7      248.80      238.17      5.76 o 
   1  11   7     1025.14     1067.10     14.07 o 
   2  11   7       52.73       42.16      3.08 o 
   3  11   7      520.73      506.56      9.63 o 
   4  11   7       23.39       29.85      6.26 o 
   5  11   7      169.12      157.49     14.42 o 
  -5  12   7      443.56      458.35     16.54 o 
  -4  12   7       19.06       21.71      3.74 o 
  -3  12   7      646.89      685.25     13.37 o 
  -2  12   7       86.04       66.37      4.03 o 
  -1  12   7      458.18      466.07     11.81 o 
   0  12   7       62.75       61.91      3.74 o 
   1  12   7        5.71       18.63      2.01 o 
   2  12   7       20.91       31.34      2.72 o 
   3  12   7     1033.87     1031.46     15.90 o 
   4  12   7        8.22        9.10      4.75 o 
  -2  13   7       12.04        6.88      1.79 o 
  -1  13   7        6.50        8.28      1.93 o 
   0  13   7      351.09      370.82      7.74 o 
   1  13   7       97.00       82.93      4.15 o 
 -10   0   8     1089.48     1094.81     35.66 o 
  -8   0   8     5683.39     5838.51    173.69 o 
  -6   0   8     2615.23     2648.77     34.48 o 
  -2   0   8      363.94      427.44      6.88 o 
   0   0   8        7.38       14.44      1.43 o 
   4   0   8    11230.38    11185.30    179.96 o 
   6   0   8      779.66      816.69     11.37 o 
   8   0   8     2110.13     2392.78     65.27 o 
  10   0   8     2225.76     2568.06    623.85 o 
 -11   1   8        0.01        0.94      4.37 o 
 -10   1   8       44.08       32.09      5.32 o 
  -9   1   8       90.64       80.38      5.67 o 
  -8   1   8      425.39      398.00      8.27 o 
  -7   1   8       24.09       23.84      1.98 o 
  -6   1   8     1878.67     1997.19     19.20 o 
  -5   1   8      532.72      568.03      7.64 o 
  -4   1   8     1171.26     1260.27     16.96 o 
  -3   1   8      554.86      579.37      7.49 o 
  -2   1   8      244.41      258.82      4.06 o 
  -1   1   8      523.09      549.62     11.49 o 
   0   1   8      177.79      173.52      5.09 o 
   1   1   8       86.75       92.61      1.81 o 
   2   1   8     4371.58     4533.30     37.26 o 
   3   1   8        4.03        8.98      1.42 o 
   4   1   8     1026.68     1089.25      9.91 o 
   5   1   8       20.53       23.96      1.37 o 
   6   1   8       26.23       31.12      1.42 o 
   7   1   8        1.20        1.88      1.23 o 
   8   1   8       47.75       46.66      3.37 o 
   9   1   8       10.36        6.96      2.06 o 
  10   1   8        1.27       10.67      3.74 o 
 -11   2   8       44.76       28.51      4.89 o 
 -10   2   8     1177.48     1198.95     39.65 o 
  -9   2   8      147.33      138.31      6.57 o 
  -8   2   8     1518.53     1675.22     31.14 o 
  -7   2   8        0.98        2.33      1.55 o 
  -6   2   8       52.49       44.65      1.93 o 
  -5   2   8      879.24      953.42     10.57 o 
  -4   2   8    18329.21    17965.00    182.16 o 
  -3   2   8      188.04      173.89      3.87 o 
  -2   2   8      720.25      643.07      8.61 o 
  -1   2   8      991.70     1072.13     12.60 o 
   0   2   8      586.74      646.76      8.07 o 
   1   2   8     3726.11     4057.65     32.45 o 
   2   2   8    11248.57    11556.13     75.87 o 
   3   2   8     5561.87     5886.02     40.24 o 
   4   2   8     1869.01     1938.33     13.18 o 
   5   2   8       60.68       80.50      1.97 o 
   6   2   8     1025.79     1053.49     12.49 o 
   7   2   8      120.14      140.71      3.67 o 
   8   2   8     1489.62     1578.53     47.55 o 
   9   2   8        5.99        8.30      2.50 o 
  10   2   8      685.21      737.66     25.73 o 
 -11   3   8        0.69       -0.19      2.74 o 
 -10   3   8      277.43      273.98     10.67 o 
  -9   3   8       37.77       42.45      3.94 o 
  -8   3   8        3.26        4.52      2.65 o 
  -7   3   8      308.95      280.88      7.91 o 
  -6   3   8       44.96       63.25      2.40 o 
  -5   3   8       29.20       18.93      1.96 o 
  -4   3   8      683.83      648.72     10.53 o 
  -3   3   8     1261.45     1248.27     33.88 o 
  -2   3   8        6.32        5.41      7.29 o 
   0   3   8      648.43      828.65     11.76 o 
   1   3   8      180.18      209.56      3.70 o 
   2   3   8      138.73       78.22      1.82 o 
   3   3   8      157.17      168.85      1.77 o 
   4   3   8      420.52      363.95      4.28 o 
   5   3   8       82.31       71.67      2.01 o 
   6   3   8       14.71       14.63      1.45 o 
   7   3   8      271.84      295.80      7.19 o 
   8   3   8      593.28      598.01     14.69 o 
   9   3   8        1.72        7.31      4.49 o 
  10   3   8      212.65      226.48     14.20 o 
 -11   4   8      137.63      150.02     18.17 o 
 -10   4   8      596.32      607.69     16.30 o 
  -9   4   8      643.79      615.31     12.65 o 
  -8   4   8      358.22      319.50      6.87 o 
  -7   4   8      422.78      466.54      9.50 o 
  -6   4   8      490.13      435.80      9.15 o 
  -5   4   8     2688.62     2627.32     27.90 o 
  -4   4   8     3761.34     3646.20     30.22 o 
  -3   4   8     1945.30     1867.72     19.07 o 
  -2   4   8     4429.24     4393.91     49.62 o 
   0   4   8      246.40      278.01      4.37 o 
   1   4   8       99.09       99.17      1.56 o 
   2   4   8     7973.35     7828.36     53.03 o 
   3   4   8     1851.57     1784.72     11.53 o 
   4   4   8     1115.80     1134.33      9.52 o 
   5   4   8      559.00      591.28      8.85 o 
   6   4   8       56.39       54.63      2.55 o 
   7   4   8      350.72      351.41     18.49 o 
   8   4   8      438.69      447.71     12.67 o 
   9   4   8      241.31      243.13      9.74 o 
  10   4   8      255.54      276.33     15.99 o 
 -10   5   8      657.11      638.80     32.03 o 
  -9   5   8     1373.72     1333.13     21.05 o 
  -8   5   8      767.15      698.03     14.24 o 
  -7   5   8      957.40      883.35     31.59 o 
  -6   5   8      796.62      856.26     14.78 o 
  -5   5   8     2494.52     2546.37     31.64 o 
  -4   5   8     4644.27     4625.77     46.66 o 
  -3   5   8     3111.28     3124.44     36.48 o 
  -2   5   8     1121.90     1103.58     13.19 o 
  -1   5   8      347.76      325.07      6.54 o 
   0   5   8     4150.86     4480.55     40.15 o 
   1   5   8     3329.12     3293.70     24.31 o 
   2   5   8     1741.67     1748.64     13.00 o 
   3   5   8     3923.72     3954.14     31.33 o 
   4   5   8      864.49      902.63     10.57 o 
   5   5   8       16.99       12.37      1.48 o 
   6   5   8       22.01       20.79      2.65 o 
   7   5   8      660.44      634.86     18.92 o 
   8   5   8     1092.83     1086.38     36.33 o 
   9   5   8      564.01      582.60     15.47 o 
 -10   6   8        1.39        1.50      1.49 o 
  -9   6   8      381.39      403.98     13.61 o 
  -8   6   8      204.31      182.29      7.62 o 
  -7   6   8      819.09      849.71     18.43 o 
  -6   6   8     3626.22     3672.31     78.61 o 
  -5   6   8      901.26      895.36     33.82 o 
  -4   6   8      159.73      145.11      5.44 o 
  -3   6   8      247.97      238.83      6.44 o 
  -2   6   8        0.37        0.18      2.86 o 
  -1   6   8     5058.09     5213.84     36.96 o 
   0   6   8     1091.07     1119.25      9.00 o 
   1   6   8      281.64      273.08      4.89 o 
   2   6   8       38.57       36.58      2.13 o 
   3   6   8      356.43      382.71      6.56 o 
   4   6   8      606.28      554.13      9.06 o 
   5   6   8       86.61       77.81      3.61 o 
   6   6   8       13.54       13.54      4.14 o 
   7   6   8       32.65       27.63      9.04 o 
   8   6   8      102.76      115.32      7.08 o 
   9   6   8      151.24      142.86     13.78 o 
 -10   7   8      326.45      349.78      9.71 o 
  -9   7   8      487.97      480.87     24.91 o 
  -8   7   8      146.01      150.19      7.15 o 
  -7   7   8        7.26        3.60      1.40 o 
  -6   7   8      465.39      457.51     14.52 o 
  -5   7   8      798.79      764.09     15.56 o 
  -4   7   8     1579.24     1581.47     18.03 o 
  -3   7   8     1658.73     1600.58     20.45 o 
  -2   7   8      202.52      184.70      5.07 o 
  -1   7   8      816.09      851.77     10.05 o 
   0   7   8      716.30      730.73     15.39 o 
   1   7   8     1593.32     1628.58     17.13 o 
   2   7   8      614.75      577.04      9.99 o 
   3   7   8     7189.58     7278.46     50.52 o 
   4   7   8     2362.14     2409.21     33.28 o 
   5   7   8      290.03      283.95      7.75 o 
   6   7   8      156.34      161.67      7.87 o 
   7   7   8      996.57     1035.46     35.10 o 
   8   7   8      413.32      417.72     13.76 o 
   9   7   8      324.24      310.61     12.48 o 
  -9   8   8      113.95       84.13      9.21 o 
  -8   8   8       27.65       17.61      3.92 o 
  -7   8   8      190.21      212.05      9.06 o 
  -6   8   8        0.83       -1.95      3.15 o 
  -5   8   8     1540.68     1579.82     23.41 o 
  -4   8   8      525.30      574.14     10.44 o 
  -3   8   8      718.04      753.79     11.28 o 
  -2   8   8        6.81        9.50      1.25 o 
  -1   8   8       22.16       16.12      1.16 o 
   0   8   8     1338.39     1430.91     14.85 o 
   1   8   8      973.02      999.82     10.87 o 
   2   8   8      175.22      172.93      4.14 o 
   3   8   8     1261.68     1282.66     21.25 o 
   4   8   8      688.08      631.04      8.23 o 
   5   8   8        5.37        6.65      2.40 o 
   6   8   8       40.46       41.13      5.26 o 
   7   8   8        3.66        3.49      2.55 o 
   8   8   8       11.11       13.23      3.79 o 
  -8   9   8       50.38       49.39      4.46 o 
  -7   9   8      389.98      406.82     11.07 o 
  -6   9   8       80.45       71.12      5.01 o 
  -5   9   8     5370.52     5645.12     72.75 o 
  -4   9   8        0.23        3.24      1.85 o 
  -3   9   8     3693.63     3799.33     48.10 o 
  -2   9   8        6.77        6.47      1.72 o 
  -1   9   8     2752.49     2942.04     48.23 o 
   0   9   8        0.21        3.80      1.16 o 
   1   9   8      933.17      958.91     17.20 o 
   2   9   8       75.12       74.73      3.89 o 
   3   9   8     5321.65     5416.72     79.30 o 
   4   9   8      172.92      170.94      5.35 o 
   5   9   8      594.24      626.40     13.42 o 
   6   9   8       15.52       20.83      6.97 o 
   7   9   8      931.82     1010.40     27.45 o 
  -7  10   8       27.54       23.98      5.41 o 
  -6  10   8        4.27        7.65      2.67 o 
  -5  10   8        1.41        9.86      3.26 o 
  -4  10   8       39.47       38.25      2.86 o 
  -3  10   8     1084.00     1103.72     36.65 o 
  -2  10   8       19.34       19.63      3.04 o 
  -1  10   8       38.76       46.86      3.46 o 
   0  10   8       28.00       16.93      2.02 o 
   1  10   8     1157.72     1178.80     16.38 o 
   2  10   8      450.36      455.70     10.09 o 
   3  10   8       26.14       30.53      2.72 o 
   4  10   8        8.05        7.57      2.25 o 
   5  10   8      154.26      165.68      6.83 o 
   6  10   8       14.70       20.61      4.17 o 
  -6  11   8        7.74        4.96      2.30 o 
  -5  11   8     1804.54     1852.02     32.23 o 
  -4  11   8       37.07       36.00      5.03 o 
  -3  11   8      134.03      127.91      6.44 o 
  -2  11   8       61.36       72.22      5.05 o 
  -1  11   8     1192.82     1213.98     17.65 o 
   0  11   8      134.34      127.06      4.37 o 
   1  11   8      355.49      331.87      6.70 o 
   2  11   8       95.41       93.67      4.98 o 
   3  11   8     1881.81     1869.23     28.29 o 
   4  11   8      147.17      122.08      8.20 o 
   5  11   8      186.13      206.15      7.83 o 
  -5  12   8      530.80      540.18     14.93 o 
  -4  12   8       81.53       55.07      5.93 o 
  -3  12   8       43.48       51.56      4.40 o 
  -2  12   8        1.20        1.38      1.91 o 
  -1  12   8        1.63        4.21      1.68 o 
   0  12   8        6.20        9.58      1.83 o 
   1  12   8       51.74       48.02      3.12 o 
   2  12   8       15.78       21.16      2.42 o 
   3  12   8      398.69      367.70     10.76 o 
   4  12   8        0.08        4.57      2.26 o 
  -2  13   8       59.35       52.34      4.16 o 
  -1  13   8      390.22      391.21      9.24 o 
   0  13   8       88.97       68.28      4.06 o 
   1  13   8       34.30       30.21      2.81 o 
 -11   0   9      116.01       86.96      9.05 o 
  -9   0   9        0.04        6.33      3.88 o 
  -5   0   9      436.64      449.01      8.36 o 
  -3   0   9      873.20      944.30     16.71 o 
  -1   0   9      151.89      124.59      3.32 o 
   1   0   9     4461.07     4925.44     49.46 o 
   3   0   9     2359.15     2386.37     28.58 o 
   5   0   9      103.66      120.82      5.65 o 
   7   0   9      227.02      251.17      7.48 o 
   9   0   9      249.34      241.68     12.91 o 
 -11   1   9       12.03        4.35      2.45 o 
 -10   1   9      104.98      106.29      6.61 o 
  -9   1   9       51.12       44.94      4.66 o 
  -8   1   9      195.87      211.14      5.29 o 
  -7   1   9      410.20      459.36      8.52 o 
  -6   1   9      862.91      763.59     10.91 o 
  -5   1   9      207.12      203.15      3.86 o 
  -4   1   9     9786.50    10143.93     90.72 o 
  -3   1   9     2997.12     3627.55     23.77 o 
  -2   1   9      995.52      991.84     11.39 o 
  -1   1   9       68.13       45.03      3.48 o 
   0   1   9     1778.25     1484.00     14.21 o 
   1   1   9      231.81      255.62      3.78 o 
   2   1   9    11399.47    12143.09    148.90 o 
   3   1   9      190.98      240.20      3.86 o 
   4   1   9     2593.31     2656.20     15.24 o 
   5   1   9       17.45       12.97      0.99 o 
   6   1   9      376.28      389.78      5.67 o 
   7   1   9      551.48      582.59      8.64 o 
   8   1   9     1230.88     1332.26     24.72 o 
   9   1   9       20.84       25.78      6.84 o 
  10   1   9       95.08       93.80     10.16 o 
 -11   2   9        4.68        9.26      5.03 o 
 -10   2   9       81.73       88.26      7.59 o 
  -9   2   9       86.62       82.83      7.06 o 
  -8   2   9       30.77       24.28      2.82 o 
  -7   2   9       30.30       29.89      1.94 o 
  -6   2   9        6.53        4.36      1.44 o 
  -5   2   9       15.17       22.09      1.94 o 
  -4   2   9     1191.01     1162.56     21.30 o 
  -3   2   9      262.17      311.86      5.03 o 
  -2   2   9     3348.58     3473.21     38.72 o 
  -1   2   9      131.33      147.97      3.21 o 
   0   2   9       44.86       31.77      2.15 o 
   1   2   9      492.22      510.63      6.54 o 
   2   2   9       41.04       37.29      3.01 o 
   3   2   9      143.20      124.18      2.47 o 
   4   2   9      514.92      524.88     14.75 o 
   5   2   9       91.34       90.59      2.24 o 
   6   2   9      270.67      271.57      5.86 o 
   7   2   9      214.54      209.87      4.99 o 
   8   2   9      778.14      804.08     14.57 o 
   9   2   9      109.37      113.30      9.66 o 
  10   2   9        3.34       -5.15      5.78 o 
 -11   3   9      144.87      128.10      7.71 o 
 -10   3   9      663.11      674.77     16.80 o 
  -9   3   9        3.09        6.53      2.08 o 
  -8   3   9     3079.15     3306.42     76.50 o 
  -7   3   9      561.74      503.45      9.47 o 
  -6   3   9      512.96      463.05      8.08 o 
  -5   3   9      488.75      552.72      8.42 o 
  -4   3   9      494.04      444.56      6.84 o 
  -3   3   9     1932.51     2136.40     31.73 o 
  -2   3   9     6539.56     7265.99    136.07 o 
  -1   3   9     1584.18     1918.37     20.78 o 
   0   3   9     6101.19     5928.10     37.33 o 
   1   3   9      965.39     1197.28     17.23 o 
   2   3   9     3036.75     2820.88     20.68 o 
   3   3   9     1132.50     1110.07      8.58 o 
   4   3   9       43.34       24.43      1.30 o 
   5   3   9       73.78       97.44      3.38 o 
   6   3   9      772.93      743.56      9.74 o 
   7   3   9     1002.35     1011.01     21.25 o 
   8   3   9      885.58      928.54     19.51 o 
   9   3   9        4.05        9.98      4.65 o 
  10   3   9      429.02      413.39     22.78 o 
 -11   4   9      109.32      106.01      7.68 o 
 -10   4   9      466.57      434.39     17.77 o 
  -9   4   9      245.09      235.27      7.36 o 
  -8   4   9      213.21      220.06      7.06 o 
  -7   4   9       92.04       92.01      4.60 o 
  -6   4   9     1082.34     1061.43     14.70 o 
  -5   4   9      884.78      859.63     14.72 o 
  -4   4   9      526.73      514.68     10.85 o 
  -3   4   9     1299.96     1368.47     14.61 o 
  -2   4   9     2056.58     1964.71     20.04 o 
  -1   4   9     2390.25     2493.77     26.30 o 
   0   4   9     3009.72     3111.43     26.29 o 
   1   4   9      253.63      208.71      3.33 o 
   2   4   9     2220.68     2333.84     25.37 o 
   3   4   9     2588.80     2528.07     18.63 o 
   4   4   9      878.81      859.67      9.11 o 
   5   4   9       27.62       19.97      1.70 o 
   6   4   9      173.43      171.56      5.01 o 
   7   4   9      129.53      128.18      6.69 o 
   8   4   9      310.67      340.00     11.04 o 
   9   4   9      117.67      113.41      6.47 o 
 -10   5   9      278.79      262.31     13.42 o 
  -9   5   9      139.23      127.59      7.42 o 
  -8   5   9       21.31       17.20      3.09 o 
  -7   5   9     1715.48     1795.53     43.35 o 
  -6   5   9       46.93       46.06      3.78 o 
  -5   5   9      484.62      466.46     12.92 o 
  -4   5   9     2847.21     2985.79     31.77 o 
  -3   5   9      694.70      737.08     46.10 o 
  -2   5   9       17.43       30.73      2.46 o 
  -1   5   9     1695.07     1725.12     14.90 o 
   0   5   9     6941.88     7571.13     51.60 o 
   1   5   9     1028.61     1077.51     23.49 o 
   2   5   9      360.53      353.41      9.48 o 
   3   5   9     2662.56     2687.30     28.75 o 
   4   5   9     2847.80     2819.28     25.24 o 
   5   5   9     1821.52     1927.22     35.05 o 
   6   5   9       30.16       39.58      5.68 o 
   7   5   9      877.19      897.34     32.24 o 
   8   5   9      628.98      596.22     15.43 o 
   9   5   9      301.44      304.05     10.47 o 
 -10   6   9       99.56      102.56      6.13 o 
  -9   6   9      558.68      589.58     12.40 o 
  -8   6   9        4.69        5.15      1.84 o 
  -7   6   9      317.27      344.61      8.95 o 
  -6   6   9     1044.94     1027.66     25.52 o 
  -5   6   9     3196.85     3232.21     31.42 o 
  -4   6   9     1431.84     1441.59     18.69 o 
  -3   6   9     1996.25     1899.47     24.78 o 
  -2   6   9       83.53       60.84      3.28 o 
  -1   6   9      401.00      369.59      9.27 o 
   0   6   9      610.08      570.97      8.22 o 
   1   6   9      183.45      160.19      3.99 o 
   2   6   9     2061.19     2038.92     21.12 o 
   3   6   9     3359.58     3375.23     29.76 o 
   4   6   9     3610.32     3701.56     31.21 o 
   5   6   9      633.91      616.53     10.60 o 
   6   6   9      184.98      198.29      8.97 o 
   7   6   9      419.41      438.97     13.94 o 
   8   6   9       88.93       89.71      9.03 o 
   9   6   9      274.17      278.08     11.11 o 
  -9   7   9       91.03       64.15      5.83 o 
  -8   7   9       47.14       42.60      4.81 o 
  -7   7   9      148.52      139.89      6.48 o 
  -6   7   9     1017.05      990.65     20.93 o 
  -5   7   9      338.28      350.94     10.91 o 
  -4   7   9      572.65      608.10     16.07 o 
  -3   7   9      149.05      159.44      9.29 o 
  -2   7   9      337.87      340.10      8.59 o 
  -1   7   9       88.21       97.62      3.60 o 
   0   7   9        6.06        6.11      1.55 o 
   1   7   9      139.07      163.10      4.37 o 
   2   7   9       51.61       71.37      2.69 o 
   3   7   9     3709.27     3675.76     32.85 o 
   4   7   9      323.91      332.54      6.67 o 
   5   7   9       34.87       29.71      3.49 o 
   6   7   9      103.10       70.43      5.71 o 
   7   7   9      102.53      104.10      6.69 o 
   8   7   9       61.40       73.80     11.61 o 
  -9   8   9      869.97      923.11     19.50 o 
  -8   8   9       11.79       22.29      4.83 o 
  -7   8   9       10.00       11.35      5.01 o 
  -6   8   9      101.79      108.06      6.67 o 
  -5   8   9       38.05       40.92      4.07 o 
  -4   8   9      110.95      105.84      5.02 o 
  -3   8   9       97.89      100.48      3.56 o 
  -2   8   9      309.29      298.69      5.43 o 
  -1   8   9       20.04       18.94      1.91 o 
   0   8   9       77.03       78.19      3.17 o 
   1   8   9      107.98       98.22      3.12 o 
   2   8   9      818.45      836.98     11.00 o 
   3   8   9      114.46      108.72      3.50 o 
   4   8   9      123.46      118.99      5.31 o 
   5   8   9       15.65       12.26      2.31 o 
   6   8   9       59.01       53.66      5.42 o 
   7   8   9      162.83      174.34      9.50 o 
   8   8   9      240.72      252.41     11.78 o 
  -8   9   9        6.20       11.69      4.11 o 
  -7   9   9      427.99      416.88     16.62 o 
  -6   9   9        0.02        4.85      3.63 o 
  -5   9   9       61.40       66.78      6.75 o 
  -4   9   9      655.37      668.29     11.05 o 
  -3   9   9        9.49       12.69      4.32 o 
  -2   9   9        2.71        3.93      1.50 o 
  -1   9   9       35.14       41.35      7.26 o 
   0   9   9      553.84      511.15      8.59 o 
   1   9   9      494.53      465.88      8.87 o 
   2   9   9       23.82       30.85      3.44 o 
   3   9   9     1116.36     1199.10     31.68 o 
   4   9   9       40.48       39.96      3.16 o 
   5   9   9      142.15      156.61      6.77 o 
   6   9   9        0.93        3.64      2.32 o 
   7   9   9       29.41       26.91      6.86 o 
  -7  10   9      164.17      169.75      6.89 o 
  -6  10   9       11.03       12.19      2.74 o 
  -5  10   9     3473.05     3659.17     28.77 o 
  -4  10   9      157.66      148.69      4.91 o 
  -3  10   9     2032.61     2137.82     35.87 o 
  -2  10   9        0.27        4.67      1.93 o 
  -1  10   9     1628.71     1655.23     24.10 o 
   0  10   9      493.02      530.21     10.59 o 
   1  10   9     1228.44     1261.91     16.00 o 
   2  10   9       11.81       14.53      2.16 o 
   3  10   9     1870.86     1973.91     43.91 o 
   4  10   9        9.29        6.03      1.86 o 
   5  10   9     1086.14     1108.31     29.77 o 
   6  10   9        9.65       10.65      3.37 o 
  -6  11   9        4.30        7.06      4.95 o 
  -5  11   9      183.74      161.75      9.27 o 
  -4  11   9      113.49       95.81      7.44 o 
  -3  11   9     1017.72     1011.72     21.39 o 
  -2  11   9      654.76      734.35     18.38 o 
  -1  11   9      135.99      128.86      5.66 o 
   0  11   9        5.68        2.93      2.20 o 
   1  11   9       16.66       22.51      2.40 o 
   2  11   9      795.32      724.65     10.69 o 
   3  11   9      155.71      185.47      5.90 o 
   4  11   9       17.34       12.03      2.38 o 
   5  11   9      114.38      118.36      6.35 o 
  -4  12   9      106.88       98.81      6.98 o 
  -3  12   9       24.71       23.80      2.86 o 
  -2  12   9      223.51      205.93      6.50 o 
  -1  12   9      400.90      377.27      8.77 o 
   0  12   9      182.25      165.70      5.19 o 
   1  12   9      506.36      520.40      9.12 o 
   2  12   9        2.10        5.14      1.99 o 
   3  12   9      399.47      394.05      8.92 o 
 -10   0  10     4081.69     4274.10     49.57 o 
  -8   0  10     6676.86     7154.02    226.00 o 
  -6   0  10     1877.45     1726.72     27.92 o 
  -4   0  10       76.71       50.75      7.98 o 
  -2   0  10    14630.03    14758.47    120.69 o 
   0   0  10    20244.68    19890.40    292.12 o 
   2   0  10      315.45      394.27      5.87 o 
   4   0  10     6293.96     6463.41     53.58 o 
   6   0  10      971.55     1018.20     36.45 o 
   8   0  10    12825.78    14028.83     86.44 o 
  10   0  10      506.74      523.13     20.77 o 
 -11   1  10       23.98       20.64      4.22 o 
 -10   1  10      103.31       91.03      6.42 o 
  -9   1  10       22.32       23.22      3.59 o 
  -8   1  10      401.32      406.71      8.40 o 
  -7   1  10       14.91       15.88      2.54 o 
  -6   1  10      102.59      114.08      3.59 o 
  -5   1  10        3.97        6.52      1.18 o 
  -4   1  10      238.21      204.66      3.79 o 
  -3   1  10      511.44      550.54      8.64 o 
  -2   1  10       20.94       21.95      1.86 o 
  -1   1  10      381.49      424.67      4.68 o 
   0   1  10      178.14      209.56      4.20 o 
   1   1  10      781.90      838.31      8.65 o 
   2   1  10        0.79        3.12      0.75 o 
   3   1  10        6.86       10.13      1.24 o 
   4   1  10      719.55      708.33     10.76 o 
   5   1  10       31.06       30.49      2.18 o 
   6   1  10       32.76       36.84      2.34 o 
   7   1  10      381.57      404.01      7.09 o 
   8   1  10      218.74      211.40      7.81 o 
   9   1  10        1.37        5.46      2.97 o 
  10   1  10      155.23      151.87     11.64 o 
 -11   2  10        3.91        4.67      2.16 o 
 -10   2  10       63.11       59.45      5.78 o 
  -9   2  10       26.78       25.81      4.70 o 
  -8   2  10      334.36      331.92      7.87 o 
  -7   2  10       63.80       57.69      2.54 o 
  -6   2  10     1839.58     2003.47     22.42 o 
  -5   2  10      300.07      236.70      4.81 o 
  -4   2  10     5352.08     5634.09     49.37 o 
  -3   2  10       27.03       23.31      1.93 o 
  -2   2  10     6420.87     6638.30     53.96 o 
  -1   2  10     2350.04     2536.66     15.98 o 
   0   2  10     8357.73     8628.19     65.35 o 
   1   2  10      887.27     1033.79     10.07 o 
   2   2  10      836.27      785.15      8.63 o 
   3   2  10     1702.01     1743.90     14.25 o 
   4   2  10     9207.81     9612.68    122.36 o 
   5   2  10        2.04        5.10      1.21 o 
   6   2  10       79.46       81.23      3.36 o 
   7   2  10      491.41      526.37      7.04 o 
   8   2  10     1929.66     2023.80     35.07 o 
   9   2  10       16.12        8.76      5.60 o 
  10   2  10        1.97        7.02      3.72 o 
 -11   3  10       11.85       12.56      4.14 o 
 -10   3  10       20.62       15.61      4.02 o 
  -9   3  10       77.89       76.28      4.45 o 
  -8   3  10      258.52      243.32      7.31 o 
  -7   3  10      453.24      414.88     10.53 o 
  -6   3  10      162.53      161.37      4.44 o 
  -5   3  10       24.27       32.40      2.19 o 
  -4   3  10      346.30      305.17      5.01 o 
  -3   3  10       14.21       20.95      1.76 o 
  -2   3  10      180.38      228.91      5.56 o 
  -1   3  10       12.79       10.37      1.87 o 
   0   3  10     1711.58     1689.85     17.44 o 
   1   3  10     1459.76     1464.48     17.14 o 
   2   3  10       10.15        4.69      1.60 o 
   3   3  10      849.84      795.39      7.90 o 
   4   3  10      203.61      194.45      4.71 o 
   5   3  10      301.04      304.32      6.36 o 
   6   3  10      262.16      253.76      8.70 o 
   7   3  10       27.60       29.25      6.07 o 
   8   3  10      171.58      150.29      7.43 o 
   9   3  10       70.17       65.71      5.24 o 
 -11   4  10       28.95       29.88      5.43 o 
 -10   4  10      341.11      331.02     10.41 o 
  -9   4  10      238.90      241.16      7.31 o 
  -8   4  10     1243.53     1230.20     21.49 o 
  -7   4  10      641.43      629.81     10.94 o 
  -6   4  10      470.20      457.37      7.89 o 
  -5   4  10       67.12       68.14      3.28 o 
  -4   4  10      853.47      824.57     14.35 o 
  -3   4  10     1166.06     1290.26     13.88 o 
  -2   4  10       62.29       29.46      7.18 o 
  -1   4  10     2377.04     2407.11     21.57 o 
   0   4  10     3817.14     4012.32     32.85 o 
   1   4  10      551.29      518.72      7.19 o 
   2   4  10      144.10      154.29      5.44 o 
   3   4  10      895.90      835.80     10.03 o 
   4   4  10     1150.80     1185.86     14.16 o 
   5   4  10       10.75        7.31      1.75 o 
   6   4  10       45.53       42.85      4.33 o 
   7   4  10      152.60      161.92      7.30 o 
   8   4  10      821.69      816.76     34.26 o 
   9   4  10       37.31       35.12      6.70 o 
 -10   5  10      419.03      417.86     22.50 o 
  -9   5  10      571.96      572.54     17.31 o 
  -8   5  10     1020.26      978.96     16.85 o 
  -7   5  10      337.22      317.61      8.34 o 
  -6   5  10      784.31      730.00     11.29 o 
  -5   5  10      610.30      580.82     11.83 o 
  -4   5  10     1289.65     1288.14     18.02 o 
  -3   5  10     2283.08     2351.81     26.01 o 
  -2   5  10      137.71      122.04      3.76 o 
  -1   5  10     3876.27     3899.69     28.83 o 
   0   5  10     1032.25     1061.25     11.55 o 
   1   5  10      736.93      805.70     11.91 o 
   2   5  10     1477.94     1466.33     16.72 o 
   3   5  10     1810.71     1729.43     17.58 o 
   4   5  10     4723.03     4773.27     38.52 o 
   5   5  10     1358.41     1369.99     26.12 o 
   6   5  10     1623.74     1671.74     24.79 o 
   7   5  10      698.45      682.58     28.90 o 
   8   5  10      430.21      426.00     13.46 o 
   9   5  10      558.86      554.96     35.35 o 
 -10   6  10       40.02       39.44      3.96 o 
  -9   6  10       48.87       58.98      4.50 o 
  -8   6  10        2.33        7.91      3.27 o 
  -7   6  10      172.87      196.27      8.51 o 
  -6   6  10      833.68      780.42     21.60 o 
  -5   6  10       30.46       38.20      3.06 o 
  -4   6  10      570.44      531.71     11.25 o 
  -3   6  10     1483.12     1532.41     29.57 o 
  -2   6  10       96.37       89.26      3.50 o 
  -1   6  10       29.30       42.32      3.13 o 
   0   6  10     1033.38     1009.17     17.15 o 
   1   6  10     1845.20     1827.86     21.60 o 
   2   6  10        1.47        3.14      1.03 o 
   3   6  10      190.72      174.29      3.88 o 
   4   6  10      348.44      293.18      7.37 o 
   5   6  10      919.21      955.80     19.01 o 
   6   6  10      243.29      208.19      9.62 o 
   7   6  10      121.67      125.75     10.15 o 
   8   6  10       49.70       50.66      6.56 o 
  -9   7  10      325.16      323.07      8.81 o 
  -8   7  10       99.03      110.54      6.54 o 
  -7   7  10      495.50      520.16     13.62 o 
  -6   7  10      461.86      476.04     15.36 o 
  -5   7  10     3431.26     3539.45     65.72 o 
  -4   7  10     1445.05     1500.05     27.96 o 
  -3   7  10      858.81      891.99     12.56 o 
  -2   7  10     1668.40     1711.99     19.27 o 
  -1   7  10     1845.17     1783.59     17.30 o 
   0   7  10     1478.01     1518.62     17.58 o 
   1   7  10      802.63      804.34     11.28 o 
   2   7  10       16.02       19.10      1.73 o 
   3   7  10     2115.28     2191.14     34.49 o 
   4   7  10      197.73      188.86      6.09 o 
   5   7  10      447.54      435.44      9.99 o 
   6   7  10      334.46      357.44     11.51 o 
   7   7  10       32.02       34.97      5.27 o 
   8   7  10     1157.86     1174.55     25.17 o 
  -9   8  10       33.45       39.55      5.24 o 
  -8   8  10       26.07       32.72      5.24 o 
  -7   8  10        2.35        3.73      2.65 o 
  -6   8  10        2.76        3.46      5.54 o 
  -5   8  10      351.53      351.82     12.60 o 
  -4   8  10      669.21      700.93     23.19 o 
  -3   8  10      259.32      256.67      6.49 o 
  -2   8  10       66.85       62.97      2.69 o 
  -1   8  10      210.40      221.99      5.38 o 
   0   8  10      491.90      453.01      8.07 o 
   1   8  10       93.21       78.89      3.03 o 
   2   8  10      464.46      463.08      7.11 o 
   3   8  10     2430.17     2410.91     29.71 o 
   4   8  10      220.07      203.32      6.14 o 
   5   8  10        9.94       11.28      7.71 o 
   6   8  10      148.32      131.08      7.68 o 
   7   8  10       70.68       54.80      5.86 o 
  -8   9  10       11.93        8.80      2.88 o 
  -7   9  10      314.81      309.65     10.73 o 
  -6   9  10      127.43      140.63      9.21 o 
  -5   9  10     2784.45     2861.24     38.86 o 
  -4   9  10       31.17       39.99      3.24 o 
  -3   9  10     1992.82     2067.59     40.89 o 
  -2   9  10       99.20       97.46      4.34 o 
  -1   9  10     3435.08     3469.01     40.88 o 
   0   9  10      346.73      359.16      7.20 o 
   1   9  10     2557.25     2699.20     33.01 o 
   2   9  10     1232.44     1258.89     16.99 o 
   3   9  10     1592.77     1556.16     27.35 o 
   4   9  10      180.69      159.18      6.91 o 
   5   9  10     1619.98     1650.59     25.13 o 
   6   9  10       67.51       80.98      8.01 o 
   7   9  10      887.69      916.68     21.26 o 
  -7  10  10        3.14        5.32      3.05 o 
  -6  10  10        4.75        3.47      2.22 o 
  -5  10  10        5.16        9.94      3.24 o 
  -4  10  10       27.45       25.22      4.37 o 
  -3  10  10      119.25      115.27      6.23 o 
  -2  10  10      272.46      296.07      8.53 o 
  -1  10  10      669.70      632.95     12.61 o 
   0  10  10      413.10      433.26     11.17 o 
   1  10  10       40.48       43.58      3.91 o 
   2  10  10       10.54       23.30      2.24 o 
   3  10  10       53.52       50.56      3.74 o 
   4  10  10       14.55       12.91      1.86 o 
   5  10  10        0.53        5.59      2.54 o 
   6  10  10        1.88        6.34      2.62 o 
  -6  11  10        7.01        7.48      3.46 o 
  -5  11  10      903.04      965.84     27.55 o 
  -4  11  10       51.47       59.41      6.71 o 
  -3  11  10      496.78      505.32     15.44 o 
  -2  11  10        0.42       -0.88      2.57 o 
  -1  11  10      642.24      633.41     14.65 o 
   0  11  10       50.80       58.28      3.96 o 
   1  11  10     1916.28     1959.91     21.37 o 
   2  11  10       14.21       19.45      2.27 o 
   3  11  10      244.62      228.33      7.12 o 
   4  11  10        2.55        5.66      2.05 o 
  -4  12  10        2.69       13.69      3.59 o 
  -3  12  10      470.19      478.36     15.13 o 
  -2  12  10      206.23      190.85      6.50 o 
  -1  12  10      404.42      420.05      9.35 o 
   0  12  10        3.32       10.81      2.56 o 
   1  12  10      494.93      491.09      9.18 o 
   2  12  10       12.77       14.06      3.45 o 
 -11   0  11       26.93       28.56      6.52 o 
  -9   0  11       49.63       42.76      7.89 o 
  -7   0  11        9.61       10.26      2.26 o 
  -5   0  11      307.61      344.45     12.96 o 
  -3   0  11       39.38       38.17      2.86 o 
  -1   0  11     3280.36     3518.28     34.77 o 
   1   0  11      315.16      333.57      5.58 o 
   3   0  11       26.93       22.37      2.30 o 
   5   0  11      370.04      326.36      9.81 o 
   7   0  11      677.45      751.78     18.84 o 
   9   0  11       80.55       81.37      8.66 o 
 -11   1  11      161.69      151.41      8.89 o 
 -10   1  11       43.23       38.49      4.75 o 
  -9   1  11       76.18       72.24      6.21 o 
  -8   1  11     1381.46     1367.26     21.02 o 
  -7   1  11        6.40        8.55      1.87 o 
  -6   1  11     1284.25     1366.81     16.34 o 
  -5   1  11      133.36      135.87      3.56 o 
  -4   1  11     3397.47     3353.34     24.63 o 
  -3   1  11      552.87      511.71      7.31 o 
  -2   1  11     3394.08     3603.84     32.86 o 
  -1   1  11     1386.85     1424.07     18.49 o 
   0   1  11     5725.79     6148.96     42.13 o 
   1   1  11        5.37        5.21      0.73 o 
   2   1  11       30.88       14.46      1.13 o 
   3   1  11     1012.27     1078.30     11.13 o 
   4   1  11     3734.98     3861.31     40.18 o 
   5   1  11      673.69      720.63      9.68 o 
   6   1  11       47.57       35.64      2.56 o 
   7   1  11      192.31      188.23      5.20 o 
   8   1  11     1051.27     1120.48     18.21 o 
   9   1  11     1012.64     1043.08     48.09 o 
 -11   2  11        2.47        8.08      3.12 o 
 -10   2  11       57.92       47.66      7.32 o 
  -9   2  11       56.10       53.62      6.25 o 
  -8   2  11      199.07      185.97      8.73 o 
  -7   2  11        7.30        6.62      1.38 o 
  -6   2  11       63.83       73.18      3.64 o 
  -5   2  11      599.82      591.84      9.07 o 
  -4   2  11      126.96      146.42      4.01 o 
  -3   2  11      316.13      345.66      5.66 o 
  -2   2  11     2466.16     2479.96     43.27 o 
  -1   2  11      166.77      177.07      3.45 o 
   0   2  11     4310.95     4465.60     71.81 o 
   1   2  11      486.73      535.29      5.46 o 
   2   2  11      587.23      659.81     11.43 o 
   3   2  11      641.36      683.56      8.80 o 
   4   2  11       93.74       96.24      3.91 o 
   5   2  11        9.55        9.74      1.27 o 
   6   2  11        1.86        5.49      2.83 o 
   7   2  11      185.31      188.24      5.29 o 
   8   2  11       96.18       87.82      5.64 o 
   9   2  11       96.29      102.62     10.19 o 
 -11   3  11       46.22       39.51      6.44 o 
 -10   3  11       21.36       18.91      6.66 o 
  -9   3  11        4.18        5.59      2.01 o 
  -8   3  11      467.83      491.98     12.58 o 
  -7   3  11       81.29      100.10      5.96 o 
  -6   3  11      190.51      170.26      4.59 o 
  -5   3  11      110.99       90.74      3.29 o 
  -4   3  11      881.95      822.39     11.59 o 
  -3   3  11        8.02        4.66      1.19 o 
  -2   3  11     2180.08     2214.18     19.77 o 
  -1   3  11      110.87       97.95      2.81 o 
   0   3  11      140.39      213.46      4.72 o 
   1   3  11      771.56      720.70     13.11 o 
   2   3  11       17.94       12.58      1.29 o 
   3   3  11      467.61      503.60      7.49 o 
   4   3  11     1590.06     1608.14     17.43 o 
   5   3  11     1225.19     1262.56     13.05 o 
   6   3  11     1719.27     1742.26     34.04 o 
   7   3  11      881.28      960.94     31.75 o 
   8   3  11      232.53      254.46     13.28 o 
   9   3  11      601.87      656.63     24.94 o 
 -10   4  11       61.79       81.16      6.65 o 
  -9   4  11      289.12      297.69      7.82 o 
  -8   4  11      853.77      858.20     16.74 o 
  -7   4  11      712.22      719.56     16.71 o 
  -6   4  11      367.50      380.62      6.68 o 
  -5   4  11      172.52      149.28      4.26 o 
  -4   4  11      866.93      880.14     13.28 o 
  -3   4  11      129.96      129.44      4.43 o 
  -2   4  11       88.63       64.20      3.10 o 
  -1   4  11      250.13      226.90      5.54 o 
   0   4  11     1044.04      945.24     15.48 o 
   1   4  11      329.37      336.37      5.54 o 
   2   4  11      108.03      117.27      3.39 o 
   3   4  11       93.91       94.61      3.24 o 
   4   4  11     1562.56     1619.44     18.67 o 
   5   4  11      747.32      724.30     12.21 o 
   6   4  11     2532.02     2663.82     38.88 o 
   7   4  11      133.59      142.76      9.51 o 
   8   4  11      257.01      253.05     23.03 o 
   9   4  11      197.09      189.59      9.45 o 
 -10   5  11       42.34       37.94      5.62 o 
  -9   5  11      310.14      310.97      8.96 o 
  -8   5  11     1237.27     1270.67     22.78 o 
  -7   5  11      248.73      218.25      7.39 o 
  -6   5  11     1190.92     1060.11     20.62 o 
  -5   5  11      411.38      381.81      8.18 o 
  -4   5  11      448.43      468.48     10.37 o 
  -3   5  11      352.35      348.41     13.09 o 
  -2   5  11      655.89      593.57     11.38 o 
  -1   5  11      732.02      685.34     18.77 o 
   0   5  11      157.32      128.56      4.38 o 
   1   5  11      332.23      348.11      7.26 o 
   2   5  11     1955.20     2014.08     22.96 o 
   3   5  11      112.14      110.90      4.89 o 
   4   5  11        8.09       12.20      1.79 o 
   5   5  11     4973.71     5106.44     93.89 o 
   6   5  11      502.85      484.07     12.45 o 
   7   5  11       16.15       23.94      3.02 o 
   8   5  11      185.51      168.75      8.58 o 
   9   5  11      463.65      449.09     32.13 o 
 -10   6  11        2.56        6.87      2.33 o 
  -9   6  11      184.97      182.52      6.68 o 
  -8   6  11     1008.09      986.56     27.13 o 
  -7   6  11      596.83      568.35     15.02 o 
  -6   6  11      217.05      259.63     10.28 o 
  -5   6  11      100.09      113.25      4.18 o 
  -4   6  11     1315.33     1323.22     16.15 o 
  -3   6  11     1746.75     1720.82     21.81 o 
  -2   6  11      547.35      544.57      9.99 o 
  -1   6  11     1683.35     1632.39     19.60 o 
   0   6  11     3888.49     4034.28     42.82 o 
   1   6  11     2871.42     2936.79     40.80 o 
   2   6  11      124.09      116.31      4.15 o 
   3   6  11      254.61      278.49      5.96 o 
   4   6  11       56.60       50.86      2.94 o 
   5   6  11     1572.53     1642.48     27.10 o 
   6   6  11      112.52      110.13      6.52 o 
   7   6  11      241.37      239.51     10.83 o 
   8   6  11      174.20      168.42      8.54 o 
  -9   7  11       33.39       22.52      3.42 o 
  -8   7  11        8.38       11.47      3.09 o 
  -7   7  11      524.43      471.44     13.87 o 
  -6   7  11       30.88       30.10      6.20 o 
  -5   7  11      333.01      345.44      6.90 o 
  -4   7  11       37.43       39.02      3.54 o 
  -3   7  11       21.95       23.82      2.82 o 
  -2   7  11       87.64      106.44      4.99 o 
  -1   7  11        0.65        4.72      1.57 o 
   0   7  11       28.97       50.66      3.35 o 
   1   7  11      374.33      381.29      7.61 o 
   2   7  11      136.88      154.30      4.39 o 
   3   7  11       67.67       78.30      3.49 o 
   4   7  11       45.65       34.23      3.38 o 
   5   7  11      305.76      286.71      8.06 o 
   6   7  11      188.90      171.60      8.33 o 
   7   7  11        4.91       11.69      4.46 o 
   8   7  11       50.54       42.87      5.80 o 
  -8   8  11      174.87      166.28      8.04 o 
  -7   8  11      604.91      666.63     16.47 o 
  -6   8  11       62.21       66.26      6.25 o 
  -5   8  11        4.38        6.68      2.01 o 
  -4   8  11        0.54        5.48      1.46 o 
  -3   8  11      131.39      121.15      6.77 o 
  -2   8  11       97.75       96.00      4.08 o 
  -1   8  11       20.09       19.06      2.29 o 
   0   8  11       67.08       69.02      4.79 o 
   1   8  11       28.35       23.60      2.81 o 
   2   8  11      579.82      600.56      8.85 o 
   3   8  11      374.24      379.64      9.21 o 
   4   8  11       34.56       39.08      2.79 o 
   5   8  11      608.33      610.71     18.42 o 
   6   8  11        0.47        5.51      2.05 o 
   7   8  11      175.10      186.84      9.25 o 
  -8   9  11       89.90       88.53     13.68 o 
  -7   9  11      147.07      160.05      7.97 o 
  -6   9  11       45.30       44.84      8.41 o 
  -5   9  11      464.01      438.74     19.03 o 
  -4   9  11      407.68      424.08     10.61 o 
  -3   9  11       60.14       68.94      5.54 o 
  -2   9  11       79.39       77.03      3.79 o 
  -1   9  11        0.24        6.84      1.93 o 
   0   9  11       10.27        7.21      2.01 o 
   1   9  11      109.20      106.33      5.98 o 
   2   9  11      805.63      800.70     14.59 o 
   3   9  11      167.92      173.51      6.24 o 
   4   9  11        0.04        3.17      2.28 o 
   5   9  11      366.95      349.79      9.31 o 
   6   9  11        1.47        5.67      2.71 o 
  -7  10  11      589.43      616.97     13.18 o 
  -6  10  11        6.42       18.79      2.80 o 
  -5  10  11      636.93      688.84     24.17 o 
  -4  10  11       20.78       21.31      4.05 o 
  -3  10  11     1038.82     1041.28     28.30 o 
  -2  10  11        0.84        5.62      2.00 o 
  -1  10  11     1419.96     1480.43     26.11 o 
   0  10  11       96.85      101.68      5.40 o 
   1  10  11     3195.72     3422.49     39.83 o 
   2  10  11       12.72       13.95      3.12 o 
   3  10  11      861.84      899.48     14.11 o 
   4  10  11       48.21       42.84      4.64 o 
   5  10  11      778.17      780.44     16.28 o 
  -5  11  11      100.22      104.73      7.93 o 
  -4  11  11        8.02        5.00      2.91 o 
  -3  11  11        9.09       10.46      2.65 o 
  -2  11  11       97.71      117.27      5.01 o 
  -1  11  11      671.09      665.37     12.38 o 
   0  11  11      198.25      199.07      6.61 o 
   1  11  11      478.73      461.09     12.68 o 
   2  11  11       28.60       28.05      2.64 o 
   3  11  11      209.15      195.99      6.24 o 
   4  11  11      210.00      187.56      7.53 o 
  -3  12  11      162.00      148.62      7.35 o 
  -2  12  11        2.93        3.09      2.46 o 
  -1  12  11      243.30      242.17      7.02 o 
   0  12  11        5.01        8.12      2.61 o 
   1  12  11      303.00      309.04      8.10 o 
   2  12  11        0.72        7.20      2.10 o 
 -10   0  12     1761.19     1879.36     46.95 o 
  -8   0  12     7073.13     7611.83    872.29 o 
  -6   0  12     5747.93     6062.17    141.35 o 
  -4   0  12     1088.15     1155.84     12.26 o 
  -2   0  12     4904.62     4759.74     53.01 o 
   0   0  12    11256.42    11063.84     95.40 o 
   2   0  12     8810.90     9598.94     61.04 o 
   4   0  12     2089.08     2057.64     37.95 o 
   6   0  12     6914.49     7545.60    166.98 o 
   8   0  12       33.08       40.72      6.44 o 
 -11   1  12       23.53       22.52      4.25 o 
 -10   1  12       35.31       41.60      4.60 o 
  -9   1  12        0.15       -0.60      3.66 o 
  -8   1  12      207.94      173.53      6.83 o 
  -7   1  12        1.58        3.07      2.89 o 
  -6   1  12      300.53      323.57      6.82 o 
  -5   1  12        9.36       12.27      1.45 o 
  -4   1  12        1.15        1.27      1.27 o 
  -3   1  12       70.29       93.32      2.86 o 
  -2   1  12      479.60      469.86      6.87 o 
  -1   1  12      266.13      280.50      4.87 o 
   0   1  12      406.92      411.19     13.58 o 
   1   1  12       46.51       37.54      1.29 o 
   2   1  12     2998.76     3294.51     21.82 o 
   3   1  12        0.43        1.27      1.82 o 
   4   1  12     1568.27     1570.30     17.99 o 
   5   1  12       64.45       60.21      3.17 o 
   6   1  12      173.94      138.66      4.47 o 
   7   1  12      262.77      268.71      7.65 o 
   8   1  12       92.51       73.58      5.25 o 
   9   1  12      363.28      390.77     17.52 o 
 -11   2  12        1.85        3.58      5.63 o 
 -10   2  12       56.52       59.04      5.80 o 
  -9   2  12       58.33       65.33      5.61 o 
  -8   2  12     2213.73     2333.47     45.87 o 
  -7   2  12      404.69      389.43     10.73 o 
  -6   2  12     1379.40     1438.88     14.44 o 
  -5   2  12      431.72      418.51      7.80 o 
  -4   2  12       69.31       71.66      3.22 o 
  -3   2  12       70.03       71.98      2.86 o 
  -2   2  12     1252.59     1320.30     12.00 o 
  -1   2  12      883.17      856.06      9.45 o 
   0   2  12     7298.46     7042.05     55.18 o 
   1   2  12     1709.78     1909.22     11.91 o 
   2   2  12      974.47     1050.57     11.85 o 
   3   2  12        5.17        9.39      1.02 o 
   4   2  12      595.31      562.72     10.20 o 
   5   2  12      194.17      157.07      4.05 o 
   6   2  12     4930.40     5214.38     67.29 o 
   7   2  12      721.97      731.09     14.20 o 
   8   2  12      131.73      134.49      7.36 o 
   9   2  12        4.85        8.87      4.78 o 
 -10   3  12       82.23       75.49      7.79 o 
  -9   3  12       37.00       40.45      3.69 o 
  -8   3  12      534.19      566.51     14.01 o 
  -7   3  12        0.55        2.82      1.88 o 
  -6   3  12        1.61        4.95      1.30 o 
  -5   3  12       11.14       10.38      1.53 o 
  -4   3  12       35.05       48.27      2.45 o 
  -3   3  12      257.44      265.53      5.35 o 
  -2   3  12      386.43      326.94      5.74 o 
  -1   3  12     1085.60     1148.34      9.63 o 
   0   3  12        4.19        5.41      0.85 o 
   1   3  12       20.02       18.36      1.33 o 
   2   3  12      333.29      384.91      6.88 o 
   3   3  12        7.64        5.89      1.30 o 
   4   3  12      123.37      112.70      3.80 o 
   5   3  12      869.27      857.18     17.88 o 
   6   3  12     1919.60     2008.04     28.84 o 
   7   3  12       15.50       16.17      4.55 o 
   8   3  12       25.53       27.33      5.42 o 
   9   3  12        0.53       11.09      6.18 o 
 -10   4  12       24.22       27.25      4.92 o 
  -9   4  12      158.77      146.65      5.96 o 
  -8   4  12     1170.24     1179.29     25.72 o 
  -7   4  12      493.05      479.89      8.33 o 
  -6   4  12      393.15      420.60      9.09 o 
  -5   4  12      152.55      134.13      4.26 o 
  -4   4  12      277.24      309.88      6.99 o 
  -3   4  12        9.34       13.78      3.53 o 
  -2   4  12      762.96      781.33     13.70 o 
  -1   4  12     1078.23     1190.73     13.36 o 
   0   4  12     4071.87     4096.96     36.88 o 
   1   4  12      249.50      205.21      4.98 o 
   2   4  12      142.13      109.21      3.86 o 
   3   4  12       10.03        9.36      2.22 o 
   4   4  12      769.50      729.01      9.31 o 
   5   4  12     1476.11     1459.08     29.37 o 
   6   4  12      378.05      391.24     12.87 o 
   7   4  12      228.44      228.39     15.62 o 
   8   4  12      287.54      296.40     10.09 o 
   9   4  12      314.42      299.15     16.83 o 
 -10   5  12      117.65       94.05      7.53 o 
  -9   5  12      882.62      872.87     23.56 o 
  -8   5  12     1304.65     1349.65     21.43 o 
  -7   5  12     1707.15     1704.76     38.45 o 
  -6   5  12     1124.53     1128.21     20.19 o 
  -5   5  12     1140.72     1114.79     21.49 o 
  -4   5  12      716.07      702.15     11.50 o 
  -3   5  12      650.58      637.70     12.41 o 
  -2   5  12     3310.30     3331.09     69.44 o 
  -1   5  12     1610.56     1534.88     22.33 o 
   0   5  12     2730.78     2960.75     32.30 o 
   1   5  12     1297.47     1320.79     17.47 o 
   2   5  12      608.35      629.52     10.33 o 
   3   5  12      696.64      674.63      9.10 o 
   4   5  12       28.36       33.08      2.33 o 
   5   5  12     1149.59     1104.69     18.12 o 
   6   5  12      651.43      606.47     12.16 o 
   7   5  12      113.82      106.04      7.36 o 
   8   5  12      374.83      349.57     22.63 o 
  -9   6  12       15.80       16.15      4.75 o 
  -8   6  12      318.12      330.24      8.76 o 
  -7   6  12      523.35      553.94     13.55 o 
  -6   6  12      502.70      510.78     11.20 o 
  -5   6  12      264.54      261.35      6.49 o 
  -4   6  12      119.36      119.07      5.06 o 
  -3   6  12      319.92      331.36     12.89 o 
  -2   6  12        3.68        5.19      1.92 o 
  -1   6  12     2717.87     2796.10     38.33 o 
   0   6  12        5.48        5.10      3.41 o 
   1   6  12       36.50       46.23      5.60 o 
   2   6  12        3.54        1.17      1.67 o 
   3   6  12       11.78        8.29      1.81 o 
   4   6  12      383.51      355.02      6.25 o 
   5   6  12       12.84       10.66      3.88 o 
   6   6  12      300.38      237.85      9.91 o 
   7   6  12       98.42      100.47     13.90 o 
   8   6  12       28.67       34.22      4.64 o 
  -9   7  12      630.71      662.48     23.31 o 
  -8   7  12      235.59      247.52      8.11 o 
  -7   7  12      754.53      761.08     26.74 o 
  -6   7  12      102.39       93.82      6.37 o 
  -5   7  12      263.64      246.00      6.10 o 
  -4   7  12       20.02       21.76      2.62 o 
  -3   7  12     1641.36     1670.42     31.08 o 
  -2   7  12     1033.25      998.50     17.54 o 
  -1   7  12     2402.38     2403.48     37.59 o 
   0   7  12     1869.74     1859.68     29.86 o 
   1   7  12     1499.01     1488.55     24.63 o 
   2   7  12      551.64      554.20      9.39 o 
   3   7  12       39.71       42.87      3.51 o 
   4   7  12      754.54      746.40     12.71 o 
   5   7  12     1538.11     1534.20     20.00 o 
   6   7  12     1205.50     1253.65     46.39 o 
   7   7  12      300.99      303.01     10.75 o 
  -8   8  12       53.30       46.53      5.67 o 
  -7   8  12        0.06        2.99      2.90 o 
  -6   8  12      217.08      224.83      9.08 o 
  -5   8  12        0.26        2.38      6.82 o 
  -4   8  12      144.19      143.12      5.41 o 
  -3   8  12       85.78       83.04      4.56 o 
  -2   8  12      419.36      426.91      7.13 o 
  -1   8  12        4.96        6.25      3.28 o 
   0   8  12      215.41      230.34      6.62 o 
   1   8  12       14.72       13.85      2.55 o 
   2   8  12      187.29      162.10      5.50 o 
   3   8  12      209.39      188.47      6.06 o 
   4   8  12       46.60       47.92      3.42 o 
   5   8  12       58.86       59.32      4.63 o 
   6   8  12       74.94       51.25      5.87 o 
   7   8  12       47.78       35.07      5.21 o 
  -7   9  12     1047.96     1112.74     23.77 o 
  -6   9  12      208.79      225.99     13.68 o 
  -5   9  12      460.22      478.67     18.55 o 
  -4   9  12      429.11      441.55     11.81 o 
  -3   9  12     3401.99     3532.06     47.83 o 
  -2   9  12       80.26       81.10      4.23 o 
  -1   9  12     3415.30     3555.08     50.30 o 
   0   9  12       36.44       46.32      3.47 o 
   1   9  12     2847.82     2986.81     46.00 o 
   2   9  12      172.27      161.79      5.35 o 
   3   9  12      369.01      375.51      8.21 o 
   4   9  12        0.11        7.40      2.21 o 
   5   9  12     1439.76     1430.58     22.46 o 
   6   9  12        4.67       17.51      7.84 o 
  -6  10  12        0.91        6.10      2.52 o 
  -5  10  12      146.36      135.34      8.37 o 
  -4  10  12       45.32       47.36      3.98 o 
  -3  10  12      579.31      570.47     17.51 o 
  -2  10  12       51.21       42.95      3.44 o 
  -1  10  12      486.22      479.64     13.20 o 
   0  10  12      103.78       97.37      4.43 o 
   1  10  12       98.75       79.07      4.71 o 
   2  10  12       39.52       45.51      3.76 o 
   3  10  12        4.17        5.59      2.16 o 
   4  10  12        1.43        5.63      2.92 o 
   5  10  12       16.84       26.16      3.16 o 
  -5  11  12      122.68      130.28      7.74 o 
  -4  11  12       33.91       36.18      4.83 o 
  -3  11  12      575.61      611.61     12.66 o 
  -2  11  12       51.56       53.74      4.18 o 
  -1  11  12      320.87      313.77      7.55 o 
   0  11  12      178.70      164.87      5.74 o 
   1  11  12      615.86      621.73     11.51 o 
   2  11  12       12.97        8.15      2.05 o 
   3  11  12      404.39      449.32     11.14 o 
  -2  12  12       42.01       37.25      3.74 o 
  -1  12  12      140.42      133.36      6.05 o 
   0  12  12        7.55        8.79      1.99 o 
   1  12  12       54.46       49.72      3.81 o 
 -11   0  13       52.57       43.65      8.08 o 
  -9   0  13       72.29       53.21      7.97 o 
  -7   0  13       78.17       77.66      5.28 o 
  -5   0  13      124.60      131.73      5.45 o 
  -3   0  13      453.27      509.25     11.31 o 
  -1   0  13      255.44      230.22      5.54 o 
   1   0  13       14.08        4.74      1.06 o 
   3   0  13      803.99      841.95     16.49 o 
   5   0  13       31.78       27.69      3.29 o 
   7   0  13      548.50      562.68     13.63 o 
 -11   1  13       34.11       28.92      5.41 o 
 -10   1  13       89.61      102.41      7.07 o 
  -9   1  13        7.20        8.59      4.09 o 
  -8   1  13     3044.33     3169.13     47.98 o 
  -7   1  13      211.00      185.12      4.32 o 
  -6   1  13      193.74      215.47      4.87 o 
  -5   1  13      383.22      342.22      6.90 o 
  -4   1  13       96.12       90.28      3.06 o 
  -3   1  13       47.37       54.71      2.50 o 
  -2   1  13     7754.67     7909.11     52.42 o 
  -1   1  13     1621.12     1615.59     13.41 o 
   0   1  13    10375.95    10389.27     61.62 o 
   1   1  13       91.03      104.10      2.01 o 
   2   1  13      201.14      178.05      5.11 o 
   3   1  13      124.47      154.19      4.45 o 
   4   1  13      722.75      733.04      9.26 o 
   5   1  13      266.41      262.45      7.65 o 
   6   1  13     3014.88     3084.86     36.14 o 
   7   1  13      832.05      836.14     12.63 o 
   8   1  13       40.41       31.36      4.24 o 
   9   1  13       40.18       43.21      8.50 o 
 -10   2  13       26.76       41.66      5.12 o 
  -9   2  13       99.07       90.22      6.53 o 
  -8   2  13      373.13      388.81     10.87 o 
  -7   2  13      197.44      188.97      5.03 o 
  -6   2  13       73.40       77.81      3.43 o 
  -5   2  13        0.34        0.73      1.74 o 
  -4   2  13      225.95      227.69      8.82 o 
  -3   2  13       34.65       35.58      2.25 o 
  -2   2  13     1227.64     1232.10     15.47 o 
  -1   2  13        3.41        5.51      1.35 o 
   0   2  13      548.99      533.33      9.70 o 
   1   2  13       26.78       34.14      1.07 o 
   2   2  13      208.07      209.66      5.17 o 
   3   2  13      316.72      326.80      7.24 o 
   4   2  13      181.74      187.29      5.00 o 
   5   2  13        0.13        0.82      1.44 o 
   6   2  13      708.80      721.34     15.95 o 
   7   2  13        0.05        1.47      1.60 o 
   8   2  13      305.57      268.34      9.24 o 
   9   2  13      135.08      145.08     11.16 o 
 -10   3  13       19.31       19.53      6.86 o 
  -9   3  13      587.64      585.09     17.29 o 
  -8   3  13     1809.67     1875.42     27.85 o 
  -7   3  13      465.97      462.01      8.29 o 
  -6   3  13      235.31      227.13      4.75 o 
  -5   3  13       92.78       80.71      3.40 o 
  -4   3  13      330.53      400.54      9.62 o 
  -3   3  13       72.17       77.50      2.92 o 
  -2   3  13     1626.12     1479.53     15.37 o 
  -1   3  13      281.04      206.15      4.49 o 
   0   3  13     2580.39     2608.11     22.24 o 
   1   3  13        5.31        1.66      1.07 o 
   2   3  13      199.45      216.41      5.45 o 
   3   3  13       11.39       11.94      1.15 o 
   4   3  13       28.68       41.85      3.26 o 
   5   3  13       93.49       97.80      5.37 o 
   6   3  13      801.18      791.47     15.04 o 
   7   3  13      567.52      603.32     22.00 o 
   8   3  13       81.28       64.06      9.21 o 
 -10   4  13        8.16        7.83      3.61 o 
  -9   4  13       84.39       80.25      6.07 o 
  -8   4  13     1219.14     1251.13     20.41 o 
  -7   4  13      176.57      162.28      5.53 o 
  -6   4  13      406.49      427.54      7.38 o 
  -5   4  13       16.08       18.87      1.79 o 
  -4   4  13      464.92      474.48      9.08 o 
  -3   4  13      668.37      687.31     11.52 o 
  -2   4  13     1880.67     1873.69     22.00 o 
  -1   4  13      932.15      919.97     11.06 o 
   0   4  13     2186.80     2216.38     22.07 o 
   1   4  13      650.68      704.74      9.12 o 
   2   4  13       16.36       23.28      2.08 o 
   3   4  13      194.71      233.54      5.18 o 
   4   4  13       43.04       48.13      3.73 o 
   5   4  13      832.36      868.23     15.51 o 
   6   4  13       84.57       80.87      9.50 o 
   7   4  13       31.20       26.01      3.62 o 
   8   4  13      107.02      123.45      7.17 o 
 -10   5  13       14.57       16.40      8.12 o 
  -9   5  13      310.69      307.36     14.04 o 
  -8   5  13      532.15      539.70     16.69 o 
  -7   5  13      381.84      389.69     11.69 o 
  -6   5  13       31.52       30.78      2.63 o 
  -5   5  13      337.99      342.28      7.30 o 
  -4   5  13       80.73       72.75      3.57 o 
  -3   5  13     1238.80     1203.72     16.85 o 
  -2   5  13     3013.34     3086.88     85.07 o 
  -1   5  13     1531.93     1513.80     30.55 o 
   0   5  13     1123.71     1187.25     29.24 o 
   1   5  13      882.02      839.74     11.38 o 
   2   5  13       82.79       69.87      3.31 o 
   3   5  13      115.83      117.64      3.89 o 
   4   5  13      713.16      725.40     14.02 o 
   5   5  13      273.53      231.84      7.92 o 
   6   5  13      616.58      644.46     13.38 o 
   7   5  13      689.13      690.68     24.54 o 
   8   5  13       91.14       74.30      6.39 o 
  -9   6  13      101.15       94.04      5.97 o 
  -8   6  13      743.01      735.20     16.03 o 
  -7   6  13      538.02      582.48     18.35 o 
  -6   6  13      175.07      159.44      7.18 o 
  -5   6  13      280.35      257.54      6.21 o 
  -4   6  13      104.43      108.77      4.65 o 
  -3   6  13      986.32     1014.64     20.15 o 
  -2   6  13      719.29      698.96     15.57 o 
  -1   6  13     1927.92     1830.87     22.49 o 
   0   6  13      860.78      859.10     11.10 o 
   1   6  13      128.32      112.59      4.11 o 
   2   6  13      915.34      940.56     16.77 o 
   3   6  13      199.55      178.21      4.91 o 
   4   6  13     1436.65     1520.05     21.97 o 
   5   6  13     1502.30     1465.96     23.39 o 
   6   6  13      342.11      350.41     12.64 o 
   7   6  13      397.45      397.81     13.79 o 
  -9   7  13      125.47      114.15      7.07 o 
  -8   7  13      117.09      120.20      6.03 o 
  -7   7  13       43.46       40.57      5.83 o 
  -6   7  13       53.81       51.38      5.02 o 
  -5   7  13        0.29        1.46      1.40 o 
  -4   7  13        5.86        6.31      1.58 o 
  -3   7  13       85.21       83.25      4.81 o 
  -2   7  13       42.54       37.89      3.12 o 
  -1   7  13       28.43       34.13      3.20 o 
   0   7  13        4.54        2.13      1.87 o 
   1   7  13      453.18      387.81      9.25 o 
   2   7  13       42.35       40.03      3.39 o 
   3   7  13      263.27      245.72      7.19 o 
   4   7  13       75.88       83.59      4.74 o 
   5   7  13     1117.07     1099.03     25.69 o 
   6   7  13       36.30       31.75      5.01 o 
   7   7  13       62.15       67.36      6.24 o 
  -8   8  13      476.89      497.25     15.81 o 
  -7   8  13      842.21      882.57     29.79 o 
  -6   8  13      247.65      250.49     11.23 o 
  -5   8  13      355.31      359.70     11.20 o 
  -4   8  13      161.22      152.92      5.70 o 
  -3   8  13       33.14       30.26      4.46 o 
  -2   8  13       16.68       19.38      3.38 o 
  -1   8  13      712.34      717.46     23.83 o 
   0   8  13        5.93       12.02      2.28 o 
   1   8  13      107.10      114.04      4.41 o 
   2   8  13      207.02      203.59      8.16 o 
   3   8  13       43.48       51.60      3.45 o 
   4   8  13       31.13       34.96      2.97 o 
   5   8  13      267.30      265.35      7.79 o 
   6   8  13      102.54      103.57      7.38 o 
  -7   9  13       26.09       27.19      9.42 o 
  -6   9  13       69.08       72.61      6.37 o 
  -5   9  13        1.17        4.75      1.81 o 
  -4   9  13       63.29       50.75      4.39 o 
  -3   9  13        7.12       11.55      3.57 o 
  -2   9  13       34.31       32.90      3.50 o 
  -1   9  13      128.78      147.83      6.91 o 
   0   9  13       50.47       47.00      3.53 o 
   1   9  13      487.60      504.13     10.21 o 
   2   9  13       47.22       51.32      3.52 o 
   3   9  13      623.71      640.83     13.97 o 
   4   9  13       41.35       32.47      2.98 o 
   5   9  13      162.99      149.08      7.40 o 
  -6  10  13       31.21       30.84      6.91 o 
  -5  10  13      141.95      150.45      7.93 o 
  -4  10  13       19.90       33.83      4.89 o 
  -3  10  13     1523.78     1539.71     22.96 o 
  -2  10  13      209.76      204.14      6.52 o 
  -1  10  13     1417.96     1400.31     18.81 o 
   0  10  13       54.18       48.27      3.60 o 
   1  10  13      854.23      900.56     14.32 o 
   2  10  13        0.01        2.80      2.00 o 
   3  10  13      442.93      480.38      9.71 o 
   4  10  13       52.56       51.33      5.17 o 
  -4  11  13       51.07       52.82      6.80 o 
  -3  11  13      419.07      394.59     10.47 o 
  -2  11  13      167.45      140.31      8.36 o 
  -1  11  13      109.88      101.93      5.26 o 
   0  11  13        6.55       10.18      2.59 o 
   1  11  13      130.21      149.46      5.56 o 
   2  11  13        7.38        9.21      2.02 o 
 -10   0  14     1235.65     1306.34     36.77 o 
  -8   0  14     8068.05     8435.95     65.56 o 
  -6   0  14     2676.90     2946.84     63.42 o 
  -4   0  14     1683.45     1664.27     27.53 o 
  -2   0  14    10232.42    10139.69    126.69 o 
   0   0  14     3371.38     3674.61     45.74 o 
   2   0  14     1574.54     1539.86     29.24 o 
   4   0  14     5240.52     5320.46    140.85 o 
   6   0  14     7166.24     7580.47     81.01 o 
 -10   1  14       30.06       35.98      5.62 o 
  -9   1  14        2.16        6.74      7.19 o 
  -8   1  14      197.01      167.99      7.18 o 
  -7   1  14       68.79       58.90      3.01 o 
  -6   1  14       55.45       51.10      3.17 o 
  -5   1  14       83.02       79.06      3.18 o 
  -4   1  14      288.58      296.22      6.56 o 
  -3   1  14        5.15        6.73      1.13 o 
  -2   1  14      460.11      425.93      7.71 o 
  -1   1  14        4.85        7.41      1.29 o 
   0   1  14      289.15      289.19      5.43 o 
   1   1  14        0.09        2.05      0.77 o 
   2   1  14      149.05      133.77      3.37 o 
   3   1  14       26.39       36.59      2.61 o 
   4   1  14      478.17      478.36      8.08 o 
   5   1  14      124.48      121.97      3.99 o 
   6   1  14      823.75      816.53     13.57 o 
   7   1  14       20.96       17.19      2.57 o 
   8   1  14      175.36      151.57      7.44 o 
 -10   2  14        7.60       17.13      3.63 o 
  -9   2  14      246.42      241.09     10.18 o 
  -8   2  14     1283.12     1292.88     20.73 o 
  -7   2  14      869.38      872.61     12.76 o 
  -6   2  14       66.29       76.33      3.12 o 
  -5   2  14      226.03      247.03      5.29 o 
  -4   2  14     1024.67     1058.73     12.86 o 
  -3   2  14      136.04      115.93      3.60 o 
  -2   2  14     6988.91     7210.29     61.58 o 
  -1   2  14       18.86       19.50      2.93 o 
   0   2  14     1366.71     1386.70     12.86 o 
   1   2  14      340.16      328.77      5.47 o 
   2   2  14      462.39      487.76      7.73 o 
   3   2  14        0.51        3.01      1.03 o 
   4   2  14     1202.55     1309.48     21.63 o 
   5   2  14      409.09      436.86      8.70 o 
   6   2  14     2123.05     2177.27     31.13 o 
   7   2  14       49.38       42.48      3.93 o 
   8   2  14       34.10       28.48      3.56 o 
 -10   3  14        0.69        0.81      2.94 o 
  -9   3  14       24.98       24.47      3.44 o 
  -8   3  14      271.95      255.08      7.34 o 
  -7   3  14      229.31      214.45      7.12 o 
  -6   3  14      102.48      110.85      3.64 o 
  -5   3  14      264.39      255.95      5.65 o 
  -4   3  14       90.41       98.64      4.44 o 
  -3   3  14       32.57       27.37      2.36 o 
  -2   3  14     1646.70     1597.55     18.56 o 
  -1   3  14       24.72       22.19      1.84 o 
   0   3  14      740.28      735.84     10.72 o 
   1   3  14        0.26        2.09      0.80 o 
   2   3  14       77.98       81.35      3.14 o 
   3   3  14        2.14        5.09      1.10 o 
   4   3  14       73.61       67.92      4.06 o 
   5   3  14        2.82        7.19      2.15 o 
   6   3  14       79.84       67.74      5.60 o 
   7   3  14        0.25        5.13      2.81 o 
   8   3  14        0.60        1.22      3.38 o 
 -10   4  14       24.34       25.68      4.76 o 
  -9   4  14      201.29      193.38      8.51 o 
  -8   4  14      819.05      867.47     24.18 o 
  -7   4  14      129.88      144.49      6.26 o 
  -6   4  14      173.33      138.14      4.51 o 
  -5   4  14      144.12      152.58      4.41 o 
  -4   4  14     1059.61     1051.60     12.40 o 
  -3   4  14      772.83      715.73     10.03 o 
  -2   4  14     2261.03     2348.11     32.78 o 
  -1   4  14      916.47      909.16     10.94 o 
   0   4  14      190.38      170.52      4.31 o 
   1   4  14      251.54      278.98      6.55 o 
   2   4  14        6.06        7.39      2.17 o 
   3   4  14        2.59        5.41      1.15 o 
   4   4  14      249.96      233.66      5.54 o 
   5   4  14      461.05      467.11     12.22 o 
   6   4  14     1412.85     1379.29     22.06 o 
   7   4  14       69.84       56.79      6.43 o 
   8   4  14       12.65       12.91      3.41 o 
  -9   5  14      451.64      482.27     11.15 o 
  -8   5  14     1299.41     1308.86     29.51 o 
  -7   5  14      915.19      913.51     16.38 o 
  -6   5  14      351.68      321.64      8.47 o 
  -5   5  14        1.42        4.39      1.44 o 
  -4   5  14        2.12       12.88      2.53 o 
  -3   5  14     1477.21     1422.09     17.52 o 
  -2   5  14     2017.51     1958.59     69.20 o 
  -1   5  14     2454.36     2458.81     31.41 o 
   0   5  14     1917.82     1838.74     18.24 o 
   1   5  14      708.37      687.76      9.56 o 
   2   5  14      902.25      845.78     13.96 o 
   3   5  14      213.77      201.18      5.22 o 
   4   5  14     1862.70     1841.03     28.35 o 
   5   5  14     1760.02     1756.70     28.02 o 
   6   5  14     1645.71     1635.47     52.68 o 
   7   5  14      760.90      771.71     25.76 o 
  -9   6  14       18.08       26.24      3.28 o 
  -8   6  14      144.03      146.47      6.65 o 
  -7   6  14        1.01        4.45      1.85 o 
  -6   6  14       24.40       22.34      3.19 o 
  -5   6  14        1.23       -2.34      3.10 o 
  -4   6  14       15.96       20.89      2.98 o 
  -3   6  14      374.64      372.91      8.21 o 
  -2   6  14      395.45      374.45     11.10 o 
  -1   6  14     1317.16     1239.35     31.66 o 
   0   6  14      363.65      333.33      6.93 o 
   1   6  14       67.47       62.91      4.28 o 
   2   6  14       87.87       75.02      4.15 o 
   3   6  14        7.71       12.34      2.16 o 
   4   6  14        2.11        2.72      1.61 o 
   5   6  14      205.58      230.83      8.22 o 
   6   6  14      235.80      181.43      9.31 o 
   7   6  14      123.50      116.79      7.57 o 
  -8   7  14       82.74       89.78      5.69 o 
  -7   7  14     2918.49     3120.35     40.32 o 
  -6   7  14      205.12      203.11      8.96 o 
  -5   7  14       68.58       79.17      4.36 o 
  -4   7  14        2.27        6.10      2.40 o 
  -3   7  14     2399.26     2374.86     33.68 o 
  -2   7  14     1007.52     1017.51     17.63 o 
  -1   7  14     1727.95     1735.25     29.98 o 
   0   7  14      175.73      177.23      6.45 o 
   1   7  14      874.61      865.89     13.59 o 
   2   7  14        1.13        0.11      1.99 o 
   3   7  14       54.69       58.21      3.51 o 
   4   7  14       51.40       51.49      3.24 o 
   5   7  14      603.95      570.23     10.36 o 
   6   7  14      586.21      599.85     16.38 o 
  -8   8  14        4.05        6.25      2.20 o 
  -7   8  14      167.41      190.99      9.09 o 
  -6   8  14      348.46      345.90     15.31 o 
  -5   8  14        7.20        7.51      1.80 o 
  -4   8  14        3.58        3.50      1.47 o 
  -3   8  14        9.63       11.55      1.98 o 
  -2   8  14        1.16        1.75      2.29 o 
  -1   8  14        0.79        4.50      1.69 o 
   0   8  14        5.19        5.05      1.57 o 
   1   8  14       64.62       56.49      3.55 o 
   2   8  14       69.56       63.65      3.62 o 
   3   8  14       37.45       25.17      2.47 o 
   4   8  14       87.29       76.46      3.88 o 
   5   8  14       14.10       12.68      2.66 o 
   6   8  14        0.61        0.82      9.82 o 
  -7   9  14     2520.48     2613.51     40.45 o 
  -6   9  14      507.03      501.44     14.51 o 
  -5   9  14      109.02      117.91      7.18 o 
  -4   9  14       56.15       72.75      4.59 o 
  -3   9  14     1587.74     1616.41     41.97 o 
  -2   9  14      367.91      370.20      9.72 o 
  -1   9  14     1818.15     1839.20     23.96 o 
   0   9  14       25.02       25.49      2.67 o 
   1   9  14      904.34      909.77     22.11 o 
   2   9  14      251.34      244.99      7.36 o 
   3   9  14      682.32      666.67     18.26 o 
   4   9  14        1.52        4.35      1.89 o 
   5   9  14     1989.66     2033.01     35.08 o 
  -5  10  14      193.24      195.15      8.97 o 
  -4  10  14       66.24       59.35      4.70 o 
  -3  10  14      231.84      217.17      7.21 o 
  -2  10  14       10.37        8.39      1.81 o 
  -1  10  14      447.33      443.96     12.30 o 
   0  10  14       66.13       59.64      3.97 o 
   1  10  14       15.65       19.17      2.59 o 
   2  10  14       30.40       27.29      2.72 o 
   3  10  14       86.51       95.41      5.05 o 
  -3  11  14      855.99      839.22     15.21 o 
  -2  11  14        0.16        5.59      2.91 o 
  -1  11  14     1816.99     1750.34     57.11 o 
   0  11  14       82.18       93.51      4.84 o 
   1  11  14      527.99      543.85     12.22 o 
   2  11  14       13.66       11.65      2.43 o 
  -9   0  15       75.39       66.38      7.34 o 
  -7   0  15      120.93      121.53      6.06 o 
  -5   0  15       13.82       17.81      2.91 o 
  -3   0  15      538.51      571.42     15.45 o 
  -1   0  15      307.93      304.34      8.77 o 
   1   0  15      133.74      120.51      3.20 o 
   3   0  15      258.54      315.86      9.06 o 
   5   0  15       81.71       86.97      5.37 o 
   7   0  15       52.99       56.12      5.87 o 
 -10   1  15       87.44       97.01      8.04 o 
  -9   1  15       26.17       13.91      3.81 o 
  -8   1  15     2051.30     2069.51     43.11 o 
  -7   1  15       30.24       38.46      3.01 o 
  -6   1  15     1524.20     1638.59     27.82 o 
  -5   1  15      143.34      159.24      4.50 o 
  -4   1  15      754.37      746.65     10.11 o 
  -3   1  15       16.32       21.79      2.09 o 
  -2   1  15     1535.49     1641.53     19.06 o 
  -1   1  15      108.82       99.52      2.89 o 
   0   1  15     1148.36     1081.81     13.14 o 
   1   1  15        1.39        2.84      0.86 o 
   2   1  15      637.42      669.97      8.13 o 
   3   1  15       22.38       22.40      2.14 o 
   4   1  15      360.22      373.48      7.13 o 
   5   1  15      103.15      107.75      4.07 o 
   6   1  15     1496.85     1515.15     23.15 o 
   7   1  15      309.81      315.19      8.84 o 
   8   1  15       16.18       19.66      5.36 o 
 -10   2  15       50.91       46.64      5.50 o 
  -9   2  15       17.07       24.34      4.36 o 
  -8   2  15      134.55      140.57      5.29 o 
  -7   2  15        3.71        4.00      1.91 o 
  -6   2  15      195.97      173.28      4.85 o 
  -5   2  15        3.41        4.95      1.74 o 
  -4   2  15      610.89      583.47      8.76 o 
  -3   2  15      539.98      526.06     10.52 o 
  -2   2  15     2468.93     2455.05     34.34 o 
  -1   2  15      285.53      295.61      6.00 o 
   0   2  15      402.55      414.76      7.72 o 
   1   2  15       68.56       77.28      3.13 o 
   2   2  15      257.93      224.08      4.35 o 
   3   2  15       11.77       22.72      2.50 o 
   4   2  15       50.90       39.43      3.06 o 
   5   2  15       41.43       36.64      3.61 o 
   6   2  15       11.81       19.40      2.85 o 
   7   2  15      229.53      241.43      7.23 o 
   8   2  15        0.60        3.46      1.53 o 
 -10   3  15      272.28      333.08     11.75 o 
  -9   3  15        1.64        2.74      1.73 o 
  -8   3  15      599.97      632.48     18.49 o 
  -7   3  15      513.82      482.00     13.35 o 
  -6   3  15      141.47      193.96      6.62 o 
  -5   3  15       22.06       32.16      2.49 o 
  -4   3  15       74.93       80.31      3.39 o 
  -3   3  15      552.90      527.27      9.82 o 
  -2   3  15      801.05      731.20      9.86 o 
  -1   3  15      347.76      330.78      6.25 o 
   0   3  15     1467.14     1419.48     15.63 o 
   1   3  15        5.50        5.46      1.48 o 
   2   3  15      167.81      163.37      4.40 o 
   3   3  15      223.43      249.70      6.60 o 
   4   3  15      773.54      771.04     14.08 o 
   5   3  15       43.06       37.55      3.22 o 
   6   3  15      737.47      777.59     21.89 o 
   7   3  15       28.89       29.74      4.17 o 
   8   3  15       24.46       21.99      3.92 o 
  -9   4  15       35.12       39.08      3.67 o 
  -8   4  15      386.48      402.44     10.71 o 
  -7   4  15      492.74      493.58     13.78 o 
  -6   4  15      271.74      270.20      9.22 o 
  -5   4  15       24.55       27.66      2.85 o 
  -4   4  15      281.84      258.83      6.95 o 
  -3   4  15      747.86      671.22     11.01 o 
  -2   4  15     1167.75     1116.75     21.54 o 
  -1   4  15      229.48      220.63      5.03 o 
   0   4  15      793.45      751.18      9.24 o 
   1   4  15       34.28       28.37      2.37 o 
   2   4  15      754.92      770.15     11.22 o 
   3   4  15       27.44       23.95      2.60 o 
   4   4  15      829.36      826.06     23.85 o 
   5   4  15      396.52      404.97     11.90 o 
   6   4  15     1044.14      988.50     16.83 o 
   7   4  15      177.26      165.71      9.45 o 
  -9   5  15      107.24      106.71      5.49 o 
  -8   5  15      223.67      184.62      7.78 o 
  -7   5  15     1315.17     1302.58     21.02 o 
  -6   5  15     1283.29     1278.09     29.67 o 
  -5   5  15      157.66      182.98      5.58 o 
  -4   5  15        5.15        4.78      1.84 o 
  -3   5  15      778.57      757.28     14.11 o 
  -2   5  15     1036.07      957.28     18.17 o 
  -1   5  15      793.18      806.22     17.44 o 
   0   5  15      437.50      466.01      6.71 o 
   1   5  15      950.16      908.25     20.98 o 
   2   5  15       69.09       67.06      4.77 o 
   3   5  15      640.30      611.39     18.36 o 
   4   5  15      373.79      325.29     10.69 o 
   5   5  15      150.28      133.72      5.71 o 
   6   5  15      199.27      198.27      8.87 o 
   7   5  15      277.84      246.91     12.70 o 
  -9   6  15      163.35      158.85      6.99 o 
  -8   6  15      210.17      190.11      7.17 o 
  -7   6  15      799.86      867.82     15.59 o 
  -6   6  15     1763.27     1953.73     28.78 o 
  -5   6  15      173.62      146.48      4.88 o 
  -4   6  15      190.50      180.22      6.43 o 
  -3   6  15      444.42      450.78      8.31 o 
  -2   6  15     1000.83     1016.94     24.68 o 
  -1   6  15     1415.92     1438.88     25.74 o 
   0   6  15       51.77       53.36      5.54 o 
   1   6  15     1101.04     1129.72     16.32 o 
   2   6  15        4.96        5.84      1.44 o 
   3   6  15      377.20      416.27     10.46 o 
   4   6  15       12.06       16.77      2.83 o 
   5   6  15      665.72      674.03     13.42 o 
   6   6  15      328.74      330.85     15.16 o 
   7   6  15      204.29      171.21      8.64 o 
  -8   7  15       69.43       74.76      5.71 o 
  -7   7  15      524.13      573.22     17.24 o 
  -6   7  15      171.96      180.65      9.55 o 
  -5   7  15       61.03       53.99      4.02 o 
  -4   7  15      351.20      354.59     11.17 o 
  -3   7  15       83.76       83.17      5.37 o 
  -2   7  15       18.15       18.92      2.29 o 
  -1   7  15      173.67      163.72     14.12 o 
   0   7  15       53.33       41.11      4.16 o 
   1   7  15       92.02       92.04      4.07 o 
   2   7  15      256.11      232.26      7.21 o 
   3   7  15      245.20      231.30      7.25 o 
   4   7  15      444.26      419.40     10.58 o 
   5   7  15       60.46       39.96      4.79 o 
   6   7  15       89.70       81.95      7.47 o 
  -7   8  15      729.06      748.07     15.17 o 
  -6   8  15       10.89       11.50      2.91 o 
  -5   8  15       18.27       19.07      3.29 o 
  -4   8  15       38.26       35.92      3.68 o 
  -3   8  15      266.01      263.81     10.39 o 
  -2   8  15      208.21      214.61      7.13 o 
  -1   8  15      467.17      482.44     16.40 o 
   0   8  15      120.35       98.99      5.90 o 
   1   8  15        9.44       14.39      2.22 o 
   2   8  15        4.75        6.14      1.46 o 
   3   8  15       18.02       21.85      3.08 o 
   4   8  15      103.96      101.60      4.30 o 
   5   8  15      977.93     1024.47     26.08 o 
  -6   9  15       15.79       26.61      4.90 o 
  -5   9  15       16.28       20.59      3.33 o 
  -4   9  15       13.97       13.67      3.47 o 
  -3   9  15      200.12      199.91      7.89 o 
  -2   9  15      215.49      215.14      6.86 o 
  -1   9  15        2.86        8.40      2.59 o 
   0   9  15        6.21        3.66      1.72 o 
   1   9  15       16.89       20.51      2.32 o 
   2   9  15       36.69       46.83      4.73 o 
   3   9  15      263.63      256.30      6.91 o 
   4   9  15        0.45        5.11      1.73 o 
  -5  10  15      266.57      275.83     22.08 o 
  -4  10  15       69.96       80.75      4.99 o 
  -3  10  15      737.46      732.75     16.89 o 
  -2  10  15       41.56       37.08      3.77 o 
  -1  10  15     1318.96     1244.66     20.39 o 
   0  10  15       48.83       45.56      4.03 o 
   1  10  15      347.90      351.24      8.35 o 
   2  10  15        1.18        5.05      1.60 o 
   3  10  15      317.90      285.13      7.69 o 
  -2  11  15       23.77       20.32      5.95 o 
  -1  11  15      365.63      343.91      9.94 o 
   0  11  15        1.58        2.71      2.48 o 
 -10   0  16     1330.54     1506.54     38.01 o 
  -8   0  16     1567.01     1675.34     75.43 o 
  -6   0  16     4454.32     4375.57     70.23 o 
  -4   0  16      697.49      711.82     13.05 o 
  -2   0  16    20471.98    20333.02    217.68 o 
   0   0  16     5291.57     5789.69     97.42 o 
   2   0  16     1852.87     1954.96     58.45 o 
   4   0  16     3500.80     3875.49     89.84 o 
   6   0  16     2372.23     2485.62     76.53 o 
 -10   1  16       28.32       32.76      3.71 o 
  -9   1  16        6.61        9.53      2.90 o 
  -8   1  16      208.49      204.01      6.72 o 
  -7   1  16        0.51        3.88      1.98 o 
  -6   1  16        0.27        1.99      1.77 o 
  -5   1  16       19.84       24.28      2.35 o 
  -4   1  16       48.08       38.10      2.48 o 
  -3   1  16       69.90       69.45      3.00 o 
  -2   1  16      730.78      688.93      8.93 o 
  -1   1  16        5.07        6.11      1.98 o 
   0   1  16      103.40      102.35      3.11 o 
   1   1  16        1.57        4.87      1.21 o 
   2   1  16      326.21      318.98     10.29 o 
   3   1  16       95.84       98.03      3.75 o 
   4   1  16       66.04       50.10      3.61 o 
   5   1  16        2.59        4.80      1.84 o 
   6   1  16        0.11        3.08      2.43 o 
   7   1  16        0.04        0.14      2.14 o 
   8   1  16        7.52        3.11      2.88 o 
 -10   2  16      438.44      440.46     13.55 o 
  -9   2  16       15.04       13.77      6.47 o 
  -8   2  16      267.01      261.59      7.12 o 
  -7   2  16     1004.52     1007.37     14.74 o 
  -6   2  16     1496.77     1546.06     20.13 o 
  -5   2  16        0.42        4.83      1.55 o 
  -4   2  16      611.94      594.16      8.93 o 
  -3   2  16     1650.75     1768.53     26.11 o 
  -2   2  16     4355.23     4521.85     43.38 o 
  -1   2  16        0.46        1.19      1.73 o 
   0   2  16      526.00      523.40      8.54 o 
   1   2  16       16.55       11.87      1.34 o 
   2   2  16      921.18      884.82     18.46 o 
   3   2  16        1.10        2.84      1.90 o 
   4   2  16      983.53     1035.27     17.52 o 
   5   2  16        3.49        4.27      1.97 o 
   6   2  16      841.24      854.01     23.84 o 
   7   2  16       51.85       54.60      4.71 o 
  -9   3  16       32.24       35.17      3.99 o 
  -8   3  16       55.15       60.75      4.56 o 
  -7   3  16       85.52       98.19      4.77 o 
  -6   3  16      554.35      493.37     10.66 o 
  -5   3  16      239.08      248.63      5.75 o 
  -4   3  16      329.13      322.34      7.01 o 
  -3   3  16       62.49       69.84      3.44 o 
  -2   3  16      595.85      592.08     11.37 o 
  -1   3  16      317.96      319.60      5.78 o 
   0   3  16       21.38       17.66      1.67 o 
   1   3  16       16.33       14.54      2.74 o 
   2   3  16      423.26      393.45      7.01 o 
   3   3  16        1.57       -1.21      3.53 o 
   4   3  16      324.25      313.54      9.37 o 
   5   3  16       56.58       53.86      3.93 o 
   6   3  16      225.85      233.45     10.07 o 
   7   3  16       30.58       31.48      4.86 o 
  -9   4  16      110.78      122.65      7.26 o 
  -8   4  16      289.89      263.79      7.53 o 
  -7   4  16     1082.53     1081.59     18.19 o 
  -6   4  16      666.53      725.41     16.17 o 
  -5   4  16      275.59      261.40      5.70 o 
  -4   4  16      196.92      181.06      5.39 o 
  -3   4  16      760.16      748.41     12.03 o 
  -2   4  16     2840.99     3019.70     46.46 o 
  -1   4  16       17.93       19.14      1.89 o 
   0   4  16      505.69      515.63      9.08 o 
   1   4  16      715.94      730.11     10.70 o 
   2   4  16      895.49      853.16     16.07 o 
   3   4  16       56.51       50.93      4.49 o 
   4   4  16      131.82      138.60      5.90 o 
   5   4  16      246.26      247.91      9.19 o 
   6   4  16      304.42      285.94      9.02 o 
   7   4  16      282.53      268.02     14.17 o 
  -9   5  16      124.54      145.06     11.27 o 
  -8   5  16      379.71      376.79     12.93 o 
  -7   5  16      994.44      989.29     16.96 o 
  -6   5  16     1823.61     1862.90     28.08 o 
  -5   5  16      360.66      334.22      8.34 o 
  -4   5  16     1213.15     1234.74     25.69 o 
  -3   5  16      818.33      809.94     15.90 o 
  -2   5  16     1196.92     1182.95     21.02 o 
  -1   5  16     1404.08     1347.54     21.61 o 
   0   5  16      230.37      223.37      5.54 o 
   1   5  16      205.10      214.56      6.86 o 
   2   5  16      596.28      612.51      8.31 o 
   3   5  16      638.87      576.39     14.64 o 
   4   5  16      712.27      645.81     12.77 o 
   5   5  16      493.19      460.14     11.38 o 
   6   5  16      479.12      441.98     24.18 o 
   7   5  16      136.43      120.46      7.71 o 
  -8   6  16        0.84        1.52      4.27 o 
  -7   6  16      263.81      262.19      7.56 o 
  -6   6  16       17.88       23.26      3.29 o 
  -5   6  16       13.23       26.47      2.42 o 
  -4   6  16      362.98      292.28      7.76 o 
  -3   6  16      278.30      262.89      7.01 o 
  -2   6  16      459.39      442.81      6.91 o 
  -1   6  16       34.31       34.33      3.15 o 
   0   6  16       22.13       17.46      2.41 o 
   1   6  16      201.45      226.77      6.81 o 
   2   6  16        9.28       10.20      1.52 o 
   3   6  16       10.66        9.16      2.37 o 
   4   6  16        0.19        5.03      1.92 o 
   5   6  16       76.92       85.22      5.18 o 
   6   6  16       36.30       31.46      5.55 o 
  -8   7  16       34.54       24.22      3.42 o 
  -7   7  16     1501.23     1573.30     23.63 o 
  -6   7  16      155.08      147.33      6.70 o 
  -5   7  16     1159.05     1180.39     27.35 o 
  -4   7  16       87.00       81.30      4.75 o 
  -3   7  16      413.04      402.71     11.99 o 
  -2   7  16      780.90      800.77     14.94 o 
  -1   7  16     1073.85      973.06     24.24 o 
   0   7  16      795.49      750.01     12.76 o 
   1   7  16      191.51      198.12      6.28 o 
   2   7  16      152.46      154.96      5.70 o 
   3   7  16      862.85      861.42     20.94 o 
   4   7  16      138.42      131.16      6.04 o 
   5   7  16      629.60      687.85     18.53 o 
  -7   8  16      219.02      233.23      7.87 o 
  -6   8  16      158.72      132.81      7.50 o 
  -5   8  16        8.74        8.13      2.79 o 
  -4   8  16       28.86       35.83      3.50 o 
  -3   8  16       33.63       30.17      4.11 o 
  -2   8  16       94.88      105.20      6.09 o 
  -1   8  16      173.14      172.71      6.08 o 
   0   8  16        0.00        5.26      2.02 o 
   1   8  16       15.46       16.36      3.31 o 
   2   8  16      270.98      258.68      7.40 o 
   3   8  16       19.47       27.98      2.79 o 
   4   8  16       56.13       46.70      5.39 o 
   5   8  16        1.42       10.32      3.68 o 
  -6   9  16      362.97      372.10     12.93 o 
  -5   9  16      545.87      534.20     15.08 o 
  -4   9  16      255.14      256.79      8.93 o 
  -3   9  16     1322.43     1323.33     34.02 o 
  -2   9  16        0.21        3.05      2.22 o 
  -1   9  16     2432.87     2439.04     47.77 o 
   0   9  16       13.71       15.38      2.30 o 
   1   9  16      511.27      548.13     14.54 o 
   2   9  16        4.95        8.62      1.64 o 
   3   9  16      238.65      206.31      6.55 o 
  -4  10  16       21.89       25.67      3.34 o 
  -3  10  16      465.84      423.17     10.99 o 
  -2  10  16       58.01       57.25      4.87 o 
  -1  10  16      215.26      191.26      6.32 o 
   0  10  16       70.82       70.52      4.27 o 
   1  10  16       57.77       56.80      4.16 o 
   2  10  16       25.38       31.33      3.26 o 
  -9   0  17       74.82       50.86      7.87 o 
  -7   0  17        6.71        4.43      1.77 o 
  -5   0  17      708.75      642.88     13.35 o 
  -3   0  17     1159.82     1150.48     27.03 o 
  -1   0  17      270.56      271.73     11.06 o 
   1   0  17      141.75      129.12      6.36 o 
   3   0  17      945.85     1003.93     20.78 o 
   5   0  17       16.29       13.84      2.65 o 
   7   0  17        2.26       -2.24      4.25 o 
  -9   1  17       11.83       10.12      3.04 o 
  -8   1  17        5.34       15.74      3.24 o 
  -7   1  17      614.93      606.64     10.07 o 
  -6   1  17     1985.51     1995.59     27.53 o 
  -5   1  17      232.61      241.07      8.24 o 
  -4   1  17       17.43       17.02      1.77 o 
  -3   1  17       10.36       15.28      2.00 o 
  -2   1  17     7830.93     8266.26     26.81 o 
  -1   1  17      647.09      673.96      8.41 o 
   0   1  17      119.76      117.06      4.17 o 
   1   1  17        2.12        7.17      2.69 o 
   2   1  17     1790.52     1848.29     31.40 o 
   3   1  17        0.42        3.17      1.55 o 
   4   1  17      116.20      118.28      4.26 o 
   5   1  17       41.43       44.60      3.93 o 
   6   1  17      377.94      405.18     13.07 o 
   7   1  17       31.57       20.83      2.98 o 
  -9   2  17       12.08        6.21      2.90 o 
  -8   2  17      147.50      147.62      5.92 o 
  -7   2  17      302.25      281.91      6.42 o 
  -6   2  17       46.67       48.67      3.29 o 
  -5   2  17        4.93        4.32      1.02 o 
  -4   2  17       12.61       12.22      1.66 o 
  -3   2  17      100.42       85.43      4.23 o 
  -2   2  17        2.71        4.76      2.58 o 
  -1   2  17       63.05       57.48      2.71 o 
   0   2  17      959.13      941.52     19.12 o 
   1   2  17       85.70       72.81      4.69 o 
   2   2  17      404.21      392.42      9.13 o 
   3   2  17        9.57        8.88      1.96 o 
   4   2  17       40.05       42.36      4.62 o 
   5   2  17       42.65       48.75      5.73 o 
   6   2  17       57.47       51.85      3.94 o 
   7   2  17       14.83       21.75      3.78 o 
  -9   3  17       61.45       62.22      4.55 o 
  -8   3  17       25.08       30.13      3.25 o 
  -7   3  17        2.95        6.27      2.13 o 
  -6   3  17      760.58      652.69     10.89 o 
  -5   3  17      670.23      599.87      9.84 o 
  -4   3  17      608.33      618.39      9.58 o 
  -3   3  17      169.65      168.84      4.76 o 
  -2   3  17      860.25      936.42     16.15 o 
  -1   3  17     1426.47     1456.27     23.47 o 
   0   3  17      440.86      458.03      7.93 o 
   1   3  17        4.60        8.47      1.98 o 
   2   3  17      647.57      728.91     13.80 o 
   3   3  17      343.87      321.14      9.85 o 
   4   3  17      419.52      407.16     12.07 o 
   5   3  17       28.60       33.56      3.73 o 
   6   3  17      551.27      528.33     18.34 o 
   7   3  17        3.32        1.46      2.99 o 
  -9   4  17      142.93      145.80      6.28 o 
  -8   4  17       56.62       64.97      4.39 o 
  -7   4  17      138.47      130.00      5.93 o 
  -6   4  17     1238.31     1200.76     26.35 o 
  -5   4  17       90.32       96.22      4.51 o 
  -4   4  17     1709.89     1721.70     22.20 o 
  -3   4  17       44.80       45.23      3.31 o 
  -2   4  17      248.24      226.08      5.81 o 
  -1   4  17     1250.99     1188.15     21.35 o 
   0   4  17       14.25       14.17      1.72 o 
   1   4  17      320.25      366.64      7.97 o 
   2   4  17       28.64       37.75      4.62 o 
   3   4  17      411.55      426.81     12.81 o 
   4   4  17      140.54      137.27      5.69 o 
   5   4  17       35.93       41.29      3.88 o 
   6   4  17      245.25      257.71      7.96 o 
  -8   5  17      302.62      338.52      9.42 o 
  -7   5  17        9.22       13.13      2.63 o 
  -6   5  17       12.28        8.66      1.47 o 
  -5   5  17     2322.55     2390.90     50.09 o 
  -4   5  17     1194.96     1226.57     25.26 o 
  -3   5  17       35.57       26.88      2.56 o 
  -2   5  17      439.11      399.04     13.07 o 
  -1   5  17     1576.96     1451.61     22.11 o 
   0   5  17      353.48      296.85      6.60 o 
   1   5  17       54.54       52.15      3.49 o 
   2   5  17      240.77      302.30      9.34 o 
   3   5  17     1235.52     1202.96     27.20 o 
   4   5  17      227.20      205.75      7.13 o 
   5   5  17      282.49      292.35      7.89 o 
   6   5  17      338.24      319.01     12.05 o 
  -8   6  17       33.22       31.78      5.12 o 
  -7   6  17       47.43       52.69      5.43 o 
  -6   6  17       59.81       55.57      4.32 o 
  -5   6  17      976.39     1044.32     24.43 o 
  -4   6  17      197.19      220.21      6.27 o 
  -3   6  17      149.78      148.80      4.85 o 
  -2   6  17      291.53      310.45      7.88 o 
  -1   6  17      860.75      905.59     15.35 o 
   0   6  17      246.93      202.85      6.68 o 
   1   6  17        2.05        5.10      1.78 o 
   2   6  17      669.53      743.23     18.76 o 
   3   6  17      356.78      319.47      9.33 o 
   4   6  17      117.14      116.02      5.92 o 
   5   6  17      279.93      288.20      8.14 o 
  -7   7  17       54.16       62.44      6.21 o 
  -6   7  17      238.73      218.35      7.50 o 
  -5   7  17       96.65       92.50      4.46 o 
  -4   7  17       85.52       81.07      4.04 o 
  -3   7  17      199.52      163.86      5.25 o 
  -2   7  17        1.08        3.89      2.33 o 
  -1   7  17       65.41       55.09      4.37 o 
   0   7  17      203.54      161.04      5.58 o 
   1   7  17        4.90        7.63      2.14 o 
   2   7  17        1.97        4.33      1.57 o 
   3   7  17      544.86      501.00     15.82 o 
   4   7  17        2.84        5.50      1.84 o 
   5   7  17       56.18       53.98      4.78 o 
  -6   8  17       24.60       20.69      4.35 o 
  -5   8  17      294.08      299.35      7.94 o 
  -4   8  17       65.00       59.45      4.48 o 
  -3   8  17      116.70      120.55      6.22 o 
  -2   8  17        0.69        3.58      2.26 o 
  -1   8  17      713.64      710.07     12.55 o 
   0   8  17       20.33       17.31      2.48 o 
   1   8  17      227.78      222.08      7.10 o 
   2   8  17      369.04      352.85      7.57 o 
   3   8  17      515.52      504.64     12.47 o 
   4   8  17        0.42        2.69      2.79 o 
  -5   9  17        2.08        6.00      2.94 o 
  -4   9  17        6.81        4.82      1.92 o 
  -3   9  17       96.41       89.21      6.41 o 
  -2   9  17        0.33        0.47      2.91 o 
  -1   9  17        3.85        5.50      1.45 o 
   0   9  17       67.01       68.74      4.48 o 
   1   9  17       47.73       43.80      3.89 o 
   2   9  17        0.31        1.60      4.53 o 
   3   9  17      166.52      155.76      6.01 o 
  -3  10  17      223.92      217.79      9.80 o 
  -2  10  17       76.40       74.62      5.25 o 
  -1  10  17      485.92      468.65     14.85 o 
   0  10  17        4.33        5.95      1.93 o 
  -8   0  18     1063.20     1198.42     53.55 o 
  -6   0  18     3416.22     3825.21     62.08 o 
  -4   0  18     7161.68     7879.21     66.05 o 
  -2   0  18        6.22        9.34      2.05 o 
   0   0  18     9457.06     9778.48    674.81 o 
   2   0  18     5795.70     6058.95    165.63 o 
   4   0  18     4626.14     4764.51     74.01 o 
   6   0  18      793.81      780.31     24.49 o 
  -9   1  18        2.73        5.30      2.45 o 
  -8   1  18       79.03       64.96      4.00 o 
  -7   1  18       34.90       30.18      2.64 o 
  -6   1  18      140.51      119.75      4.47 o 
  -5   1  18       52.76       48.25      2.83 o 
  -4   1  18       39.65       35.85      2.97 o 
  -3   1  18      135.20      120.75      3.77 o 
  -2   1  18     2999.70     2863.07     43.75 o 
  -1   1  18      972.93      992.82     16.78 o 
   0   1  18       44.17       43.13     11.32 o 
   1   1  18        0.02        6.32      2.00 o 
   2   1  18      215.34      195.94      6.58 o 
   3   1  18       46.99       46.67      3.36 o 
   4   1  18      763.92      701.63     13.57 o 
   5   1  18        5.51        7.34      3.12 o 
   6   1  18       10.37        4.24      2.05 o 
   7   1  18        6.43       10.94      8.42 o 
  -9   2  18       95.02       56.33      5.81 o 
  -8   2  18       45.98       57.40      4.01 o 
  -7   2  18       34.55       33.55      2.49 o 
  -6   2  18      657.18      645.75     11.53 o 
  -5   2  18     1429.42     1423.63     29.84 o 
  -4   2  18     2730.95     2935.02     34.84 o 
  -3   2  18      926.70      950.81     17.54 o 
  -2   2  18      106.99       79.67      3.35 o 
  -1   2  18      442.15      434.76     11.35 o 
   0   2  18     1494.01     1463.59     30.04 o 
   1   2  18       73.93       55.11      3.93 o 
   2   2  18      339.59      386.32      8.21 o 
   3   2  18      730.86      737.42     14.49 o 
   4   2  18      689.94      695.85     13.73 o 
   5   2  18       21.89       19.67      3.30 o 
   6   2  18       70.38       80.22      4.68 o 
  -9   3  18       16.39       15.21      2.88 o 
  -8   3  18        0.84       -0.56      2.77 o 
  -7   3  18      148.57      136.97      5.47 o 
  -6   3  18       43.80       51.39      3.26 o 
  -5   3  18      402.06      394.43     10.01 o 
  -4   3  18     2132.21     2244.97     30.50 o 
  -3   3  18        9.11        7.06      1.89 o 
  -2   3  18       59.41       58.17      2.97 o 
  -1   3  18       52.87       61.06      4.24 o 
   1   3  18      121.69      119.55      7.14 o 
   2   3  18        0.88        2.19      2.42 o 
   3   3  18        4.32        6.18      1.88 o 
   4   3  18      187.13      167.54      6.37 o 
   5   3  18      105.84      123.01      5.79 o 
   6   3  18        0.62        3.99      2.81 o 
  -8   4  18       91.31       97.83      6.22 o 
  -7   4  18        0.79        4.66      1.93 o 
  -6   4  18      797.10      782.83     18.92 o 
  -5   4  18     1647.08     1633.82     21.58 o 
  -4   4  18      924.67      955.29     17.18 o 
  -3   4  18       42.34       38.72      3.05 o 
  -2   4  18      108.38       94.72      3.88 o 
  -1   4  18     1298.20     1265.69     19.97 o 
   0   4  18       54.51       48.15      3.40 o 
   1   4  18       29.63       21.91      2.81 o 
   2   4  18      468.42      468.47     25.08 o 
   3   4  18      915.58      928.66     16.67 o 
   4   4  18      471.50      418.54     11.08 o 
   5   4  18        2.78        3.76      3.07 o 
   6   4  18      122.05      121.52      5.94 o 
  -8   5  18      147.20      149.66      6.12 o 
  -7   5  18      181.92      180.09      6.59 o 
  -6   5  18      171.52      155.61      5.37 o 
  -5   5  18      632.54      594.96     15.27 o 
  -4   5  18     1099.49     1035.00     15.24 o 
  -3   5  18      153.27      146.13      4.43 o 
  -2   5  18      487.18      463.73     12.26 o 
  -1   5  18      434.32      393.39      9.86 o 
   0   5  18     2250.79     2087.82     29.53 o 
   1   5  18     1321.68     1392.66     19.38 o 
   2   5  18      828.27      776.58     15.31 o 
   3   5  18      535.51      499.08     17.17 o 
   4   5  18      411.44      386.09     11.08 o 
   5   5  18      487.16      495.54     11.55 o 
  -7   6  18       13.99       20.26      3.11 o 
  -6   6  18      191.39      174.46      6.25 o 
  -5   6  18      218.30      172.09      5.76 o 
  -4   6  18       85.46       72.36      3.86 o 
  -3   6  18       13.95       19.36      2.24 o 
  -2   6  18      254.82      237.38      7.55 o 
  -1   6  18      165.83      166.46      5.54 o 
   0   6  18        6.61       10.86      4.25 o 
   1   6  18       76.43       61.07      4.06 o 
   2   6  18      947.71      919.69     26.15 o 
   3   6  18      252.17      250.51      8.50 o 
   4   6  18       15.26       19.07      3.66 o 
   5   6  18       11.26        7.80      2.94 o 
  -6   7  18       11.22       12.73      3.26 o 
  -5   7  18     1404.15     1453.07     37.07 o 
  -4   7  18      106.78       98.60      4.64 o 
  -3   7  18      640.81      637.77     10.83 o 
  -2   7  18       14.32       16.12      2.59 o 
  -1   7  18      935.94      890.19     21.75 o 
   0   7  18        1.71        3.12      2.00 o 
   1   7  18      443.81      458.82     10.34 o 
   2   7  18      222.39      201.32      7.44 o 
   3   7  18      169.14      162.79      6.87 o 
   4   7  18      189.97      182.55      7.04 o 
  -5   8  18        1.32        3.53      2.62 o 
  -4   8  18       92.34       94.58      4.26 o 
  -3   8  18        0.58        4.38      1.98 o 
  -2   8  18       19.83       26.79      2.92 o 
  -1   8  18        1.84        4.20      2.42 o 
   0   8  18      830.59      808.87     19.80 o 
   1   8  18       32.46       44.13      3.59 o 
   2   8  18        9.12       11.86      2.02 o 
   3   8  18      328.32      340.21     10.82 o 
  -4   9  18      254.16      276.35      8.91 o 
  -3   9  18      175.64      194.42      7.09 o 
  -2   9  18       83.56       76.45      5.05 o 
  -1   9  18      359.22      354.87      8.84 o 
   0   9  18        3.00        6.76      2.21 o 
   1   9  18      497.35      483.29     10.25 o 
  -9   0  19        3.12        2.32      2.69 o 
  -7   0  19       18.65       19.27      3.50 o 
  -5   0  19        3.32        3.15      1.84 o 
  -3   0  19     1620.05     1826.66     32.70 o 
  -1   0  19      169.78      173.22     11.59 o 
   1   0  19     1402.78     1432.50     39.40 o 
   3   0  19       46.89       35.44      4.06 o 
   5   0  19       67.69       52.50      7.34 o 
  -9   1  19        2.78       11.40      2.75 o 
  -8   1  19      191.98      167.55      5.81 o 
  -7   1  19       19.80       12.94      2.59 o 
  -6   1  19      905.76      924.52     13.86 o 
  -5   1  19       76.14       76.62      3.51 o 
  -4   1  19     1618.10     1686.84     23.96 o 
  -3   1  19       54.35       37.74      2.88 o 
  -2   1  19      596.05      611.70      7.44 o 
  -1   1  19      117.24      105.20      4.95 o 
   0   1  19     2896.32     3181.68     54.20 o 
   1   1  19      239.16      244.65      8.76 o 
   2   1  19      220.86      229.73      8.16 o 
   3   1  19       92.02       83.76      4.84 o 
   4   1  19     1087.76     1126.51     30.47 o 
   5   1  19        0.08        8.34      2.06 o 
   6   1  19        2.67        0.71      5.45 o 
  -8   2  19       17.38       24.13      3.20 o 
  -7   2  19        4.02        4.55      2.72 o 
  -6   2  19      467.22      410.72      7.96 o 
  -5   2  19       45.26       35.48      2.80 o 
  -4   2  19      683.22      619.18      9.14 o 
  -3   2  19        0.97        4.60      1.54 o 
  -2   2  19      353.95      326.30      5.69 o 
  -1   2  19     1530.13     1546.17     23.34 o 
   0   2  19      591.77      546.10     13.07 o 
   1   2  19       16.35       20.58      3.03 o 
   2   2  19       39.16       45.32      7.65 o 
   3   2  19       93.71       84.72      5.25 o 
   4   2  19        6.65        6.27      2.49 o 
   5   2  19       14.22       19.42      2.75 o 
   6   2  19      286.84      313.15      9.26 o 
  -8   3  19       13.17        5.47      1.73 o 
  -7   3  19       79.39       73.86      4.54 o 
  -6   3  19      144.91      170.59      5.22 o 
  -5   3  19      104.15      119.65      4.39 o 
  -4   3  19      252.09      215.51      6.64 o 
  -3   3  19      658.96      705.19     14.81 o 
  -2   3  19      159.57      151.70      5.51 o 
  -1   3  19      291.61      281.27      8.48 o 
   0   3  19     1927.20     1987.32     32.86 o 
   1   3  19     1801.35     1885.11     31.63 o 
   2   3  19      270.16      252.86      9.58 o 
   3   3  19        1.87        3.25      3.63 o 
   4   3  19       97.24      110.21      5.54 o 
   5   3  19      115.41      112.08      5.85 o 
   6   3  19       20.90       21.20      2.83 o 
  -8   4  19       28.81       24.02      2.67 o 
  -7   4  19       22.72       28.00      4.00 o 
  -6   4  19       71.45       59.05      4.08 o 
  -5   4  19      789.27      712.65     17.55 o 
  -4   4  19       63.69       65.50      3.93 o 
  -3   4  19      126.95      107.33      3.81 o 
  -2   4  19      176.12      176.17      5.85 o 
  -1   4  19       17.31       17.44      2.65 o 
   0   4  19      582.78      572.67     11.36 o 
   1   4  19        9.13       11.23      2.19 o 
   2   4  19     2387.36     2427.50     35.00 o 
   3   4  19      100.91      105.48      5.48 o 
   4   4  19       97.70       94.39      5.24 o 
   5   4  19       75.50       64.11      5.15 o 
  -7   5  19      104.69       95.06      5.45 o 
  -6   5  19      730.59      639.45     16.87 o 
  -5   5  19      289.48      254.24      8.40 o 
  -4   5  19      214.84      205.12      5.64 o 
  -3   5  19      640.91      617.40     10.25 o 
  -2   5  19      265.62      264.93      7.77 o 
  -1   5  19      143.06      131.11      5.74 o 
   0   5  19       41.03       39.19      3.56 o 
   1   5  19     1801.26     1822.13     28.03 o 
   2   5  19      337.78      285.23     10.72 o 
   3   5  19       15.92       14.52      5.46 o 
   4   5  19      200.36      214.79      7.29 o 
   5   5  19       70.29       47.77      5.34 o 
  -7   6  19       32.79       43.67      3.50 o 
  -6   6  19      649.67      657.05     13.32 o 
  -5   6  19      269.52      295.58      7.90 o 
  -4   6  19      634.84      644.14     14.73 o 
  -3   6  19       37.31       47.46      4.01 o 
  -2   6  19       27.50       20.85      3.97 o 
  -1   6  19       94.30      104.56      4.69 o 
   0   6  19       12.04        6.84      1.67 o 
   1   6  19     1212.16     1179.54     19.92 o 
   2   6  19      144.87      142.33      6.79 o 
   3   6  19      351.39      371.40     10.24 o 
   4   6  19      217.10      225.41      8.03 o 
  -6   7  19        0.16        2.32      2.64 o 
  -5   7  19      184.02      194.48      7.16 o 
  -4   7  19       37.98       22.46      2.66 o 
  -3   7  19        7.47        4.79      3.43 o 
  -2   7  19       28.57       28.96      4.97 o 
  -1   7  19       26.32       17.09      2.48 o 
   0   7  19        0.13        2.83      2.06 o 
   1   7  19        1.02        6.62      2.43 o 
   2   7  19      172.49      145.67      7.75 o 
   3   7  19       87.91       79.22      6.35 o 
  -5   8  19      691.71      721.60     13.99 o 
  -4   8  19      121.34      124.72      6.01 o 
  -3   8  19      399.88      407.02     10.59 o 
  -2   8  19      146.74      130.45      6.11 o 
  -1   8  19      149.37      172.90      6.15 o 
   0   8  19       53.33       59.90      4.29 o 
   1   8  19      585.21      592.63     11.46 o 
   2   8  19        0.90        8.10      3.13 o 
  -2   9  19      144.15      121.32      6.05 o 
  -1   9  19       48.73       48.54      4.21 o 
   0   9  19       64.02       55.55      4.10 o 
  -8   0  20      248.98      254.11     51.04 o 
  -6   0  20     2821.26     2895.19     45.17 o 
  -4   0  20     7017.13     7359.63     50.20 o 
  -2   0  20     4793.84     5187.48    132.31 o 
   0   0  20      972.56     1072.21     34.92 o 
   2   0  20     4823.29     5118.83    179.38 o 
   4   0  20      754.95      792.18     37.90 o 
  -8   1  20       29.06       25.17      3.28 o 
  -7   1  20        0.19        5.41      1.76 o 
  -6   1  20       11.86       25.23      2.84 o 
  -5   1  20        2.03        2.39      2.22 o 
  -4   1  20      498.98      559.61     10.99 o 
  -3   1  20       49.34       46.47      2.96 o 
  -2   1  20      338.20      339.21      9.58 o 
  -1   1  20       92.57       90.40      7.01 o 
   0   1  20       62.86       40.08      6.60 o 
   1   1  20      307.10      291.33     10.44 o 
   2   1  20       23.59       33.11      4.16 o 
   3   1  20      121.11      113.81      6.03 o 
   4   1  20      226.68      198.71      8.35 o 
   5   1  20       77.64       71.36      6.44 o 
  -8   2  20       81.28       75.14      4.73 o 
  -7   2  20       24.27       23.32      2.75 o 
  -6   2  20      402.00      429.24      9.26 o 
  -5   2  20      282.81      321.32      8.15 o 
  -4   2  20      932.31      998.95     14.56 o 
  -3   2  20       68.73       81.34      3.54 o 
  -2   2  20       28.26       24.04      3.33 o 
  -1   2  20      198.98      190.00      8.33 o 
   0   2  20      341.44      293.44     12.28 o 
   1   2  20      230.76      195.50      7.96 o 
   2   2  20     1702.13     1757.76     29.08 o 
   3   2  20        2.97        4.85      1.85 o 
   4   2  20       51.08       62.46      4.38 o 
   5   2  20      164.42      146.79      9.51 o 
  -8   3  20       13.73       21.75      3.17 o 
  -7   3  20       19.81       24.23      2.74 o 
  -6   3  20      116.65       92.24      4.44 o 
  -5   3  20       55.41       55.81      3.73 o 
  -4   3  20      153.86      134.74      5.08 o 
  -3   3  20        0.22        2.68      2.34 o 
  -2   3  20        4.76        3.85      2.25 o 
  -1   3  20       53.47       54.06      3.92 o 
   0   3  20      143.62      138.29      6.36 o 
   1   3  20      163.83      151.15      7.33 o 
   2   3  20      869.58      807.25     28.57 o 
   3   3  20        8.15        4.44      3.57 o 
   4   3  20       19.72       26.89      3.62 o 
   5   3  20       31.42       32.15      4.14 o 
  -7   4  20        2.32        5.37      2.30 o 
  -6   4  20      175.49      166.55      5.84 o 
  -5   4  20      381.14      362.55     13.72 o 
  -4   4  20     1028.74     1058.17     25.35 o 
  -3   4  20      163.66      146.29      9.00 o 
  -2   4  20        2.09        6.85      2.98 o 
  -1   4  20        5.01        6.23      1.77 o 
   0   4  20     1047.36     1073.16     18.85 o 
   1   4  20      772.09      759.69     22.08 o 
   2   4  20      123.84      112.86      6.66 o 
   3   4  20       41.87       55.19      5.22 o 
   4   4  20      378.74      372.18     10.45 o 
   5   4  20      141.18      130.10      6.92 o 
  -7   5  20       96.16       86.47      5.38 o 
  -6   5  20      920.71      863.01     22.05 o 
  -5   5  20      897.90      899.80     20.89 o 
  -4   5  20      876.83      912.41     13.71 o 
  -3   5  20      357.64      332.24     17.72 o 
  -2   5  20      197.97      170.73      6.09 o 
  -1   5  20      317.22      304.28      8.03 o 
   0   5  20       90.21       91.07      5.76 o 
   1   5  20      113.41       86.90      7.11 o 
   2   5  20     1586.74     1568.49     40.16 o 
   3   5  20      510.20      461.58     11.39 o 
   4   5  20      572.28      580.39     13.01 o 
  -6   6  20       35.63       31.59      3.44 o 
  -5   6  20      144.52      147.11      6.03 o 
  -4   6  20      360.30      312.37     17.05 o 
  -3   6  20       19.00       16.72      2.96 o 
  -2   6  20        0.97        2.71      2.18 o 
  -1   6  20        2.75        3.65      2.80 o 
   0   6  20      501.62      460.61     12.71 o 
   1   6  20      197.74      182.58     11.62 o 
   2   6  20      142.76      107.17      6.64 o 
   3   6  20        2.32        2.30      2.86 o 
  -5   7  20     1106.30     1154.66     15.84 o 
  -4   7  20      104.18       93.88      5.29 o 
  -3   7  20       57.58       49.55      6.01 o 
  -2   7  20      246.62      216.47      7.11 o 
  -1   7  20       95.64      102.83      4.75 o 
   0   7  20      286.13      301.63      7.43 o 
   1   7  20      884.88      884.13     17.65 o 
   2   7  20      186.97      180.03      7.47 o 
  -3   8  20       53.64       45.15      4.93 o 
  -2   8  20      221.64      199.37      7.38 o 
  -1   8  20       33.53       27.15      4.16 o 
   0   8  20       41.00       41.19      3.71 o 
   1   8  20       15.92       16.83      2.95 o 
  -7   0  21        0.40        5.31      4.46 o 
  -5   0  21        4.67        5.43      2.47 o 
  -3   0  21      139.21      118.97      5.98 o 
  -1   0  21        3.15        0.74      3.67 o 
   1   0  21      465.68      445.38     17.97 o 
   3   0  21      464.60      415.95     23.01 o 
   5   0  21        3.38        5.60      4.06 o 
  -7   1  21        0.38        2.76      1.73 o 
  -6   1  21      624.61      668.75     16.33 o 
  -5   1  21        8.61        9.76      2.14 o 
  -4   1  21     1892.61     2055.01     45.22 o 
  -3   1  21        0.46        3.69      1.77 o 
  -2   1  21      189.48      177.34      7.83 o 
  -1   1  21       41.81       53.31      5.29 o 
   0   1  21      715.55      708.27     21.50 o 
   1   1  21       14.46       12.56      3.59 o 
   2   1  21     1448.32     1549.96     48.30 o 
   3   1  21       17.33       18.95      3.18 o 
   4   1  21       52.89       67.26      4.97 o 
   5   1  21      148.40      129.96      7.78 o 
  -7   2  21        0.02        0.86      1.92 o 
  -6   2  21        4.09        2.09      1.34 o 
  -5   2  21       75.00       66.35      3.49 o 
  -4   2  21        1.42        3.32      1.29 o 
  -3   2  21       18.56       22.86      2.33 o 
  -2   2  21       11.48       13.77      1.93 o 
  -1   2  21        8.79       17.80      3.30 o 
   0   2  21      869.41      881.38     40.41 o 
   1   2  21      269.62      231.09      7.72 o 
   2   2  21      168.77      160.29      8.18 o 
   3   2  21      103.45      104.48      6.11 o 
   4   2  21      223.01      222.78     10.19 o 
  -7   3  21       60.02       60.97      5.15 o 
  -6   3  21      509.35      499.32      9.47 o 
  -5   3  21      289.72      244.92      6.23 o 
  -4   3  21      904.68      965.94     13.92 o 
  -3   3  21       87.27       76.11      4.56 o 
  -2   3  21      283.97      240.89      6.93 o 
  -1   3  21       95.14       90.55      6.44 o 
   0   3  21      106.14      124.38      7.08 o 
   1   3  21       20.96       22.69      4.41 o 
   2   3  21      707.46      689.78     17.85 o 
   3   3  21      389.37      396.03     10.38 o 
   4   3  21      143.97      119.96      6.50 o 
  -7   4  21       30.32       40.26      4.13 o 
  -6   4  21      501.61      488.88     13.28 o 
  -5   4  21      111.45      101.42      4.60 o 
  -4   4  21     1060.30      989.42     18.32 o 
  -3   4  21      109.48      108.16      8.44 o 
  -2   4  21        2.70        6.55      1.93 o 
  -1   4  21       59.06       59.34      5.97 o 
   0   4  21      204.16      213.55      8.41 o 
   1   4  21      791.77      774.64     15.41 o 
   2   4  21        1.04        3.46      3.47 o 
   3   4  21        4.40        7.37      2.28 o 
   4   4  21      388.48      387.07     10.39 o 
  -6   5  21      290.30      280.48      7.03 o 
  -5   5  21      327.53      299.42      7.26 o 
  -4   5  21      353.08      317.90     16.04 o 
  -3   5  21      377.75      332.28      8.05 o 
  -2   5  21       62.65       37.87      3.87 o 
  -1   5  21       40.68       27.02      3.69 o 
   0   5  21      549.25      546.32     16.92 o 
   1   5  21      614.11      561.75     17.17 o 
   2   5  21      163.10      160.73      7.70 o 
   3   5  21      412.71      406.69     11.26 o 
  -5   6  21      521.43      534.43     28.62 o 
  -4   6  21      165.04      168.84      6.96 o 
  -3   6  21      154.95      148.83      7.87 o 
  -2   6  21       15.60       13.75      5.78 o 
  -1   6  21       40.38       51.87      4.07 o 
   0   6  21      397.77      399.22     12.87 o 
   1   6  21      293.89      336.02     10.49 o 
   2   6  21      130.09      122.97      6.54 o 
  -4   7  21       14.20       11.12      4.27 o 
  -3   7  21       67.72       71.94      5.11 o 
  -2   7  21       20.54       19.60      3.40 o 
  -1   7  21       39.61       31.95      3.56 o 
   0   7  21       64.46       58.91      5.22 o 
   1   7  21      233.67      222.29      8.95 o 
  -6   0  22     1813.56     1902.72     45.50 o 
  -4   0  22     1688.06     1844.18     31.37 o 
  -2   0  22     1304.35     1281.14     59.73 o 
   0   0  22     4353.71     4812.17     54.74 o 
   2   0  22     2297.14     2284.15     36.58 o 
   4   0  22     1037.75     1013.81     32.01 o 
  -7   1  22       13.55       16.61      2.27 o 
  -6   1  22       88.12       71.39      3.73 o 
  -5   1  22        1.71        3.67      1.35 o 
  -4   1  22        0.10        1.10      1.40 o 
  -3   1  22        0.72        7.20      2.43 o 
  -2   1  22       65.10       47.22      5.47 o 
  -1   1  22       37.81       35.13      6.89 o 
   0   1  22       72.18       59.13      7.13 o 
   1   1  22       15.92       19.05      3.37 o 
   2   1  22      105.46       95.34      5.72 o 
   3   1  22        2.22        3.70      2.28 o 
   4   1  22        5.95       -0.12      5.77 o 
  -7   2  22       20.71       10.53      2.61 o 
  -6   2  22      775.03      788.35     13.91 o 
  -5   2  22       24.28       17.73      2.01 o 
  -4   2  22      422.10      408.99     12.80 o 
  -3   2  22       70.42       85.19      4.70 o 
  -2   2  22       79.25       72.30      6.37 o 
  -1   2  22       53.39       43.23     10.24 o 
   0   2  22      645.41      708.57     34.36 o 
   1   2  22       98.88      109.19      7.09 o 
   2   2  22      389.91      435.80     16.15 o 
   3   2  22       40.04       39.31      4.10 o 
   4   2  22       51.13       51.28      4.99 o 
  -6   3  22       60.89       62.42      3.90 o 
  -5   3  22       85.51       75.09      3.88 o 
  -4   3  22      237.06      241.68      7.32 o 
  -3   3  22        4.20        9.07      2.88 o 
  -2   3  22      306.33      312.75     11.36 o 
  -1   3  22        2.01        2.02      3.00 o 
   0   3  22       63.93       62.13      5.97 o 
   1   3  22       18.62       20.15      4.12 o 
   2   3  22      153.24      143.17      6.37 o 
   3   3  22       29.11       31.32      3.39 o 
  -6   4  22      163.53      153.23      5.62 o 
  -5   4  22      134.24      141.71      6.21 o 
  -4   4  22       87.51       89.96      5.46 o 
  -3   4  22      205.07      212.36      6.85 o 
  -2   4  22       17.88       16.87      3.61 o 
  -1   4  22       80.15       71.38      6.68 o 
   0   4  22      466.82      458.66     17.94 o 
   1   4  22      389.59      356.33     12.58 o 
   2   4  22      600.26      597.22     13.98 o 
   3   4  22      105.76       96.27      5.91 o 
  -5   5  22      461.64      453.66     10.87 o 
  -4   5  22      580.44      557.83     12.98 o 
  -3   5  22      105.26       91.15      5.51 o 
  -2   5  22      208.01      175.68      6.35 o 
  -1   5  22      319.20      336.60     12.17 o 
   0   5  22      858.83      822.14     16.44 o 
   1   5  22      970.34      977.44     18.45 o 
   2   5  22      316.18      311.93     10.25 o 
  -4   6  22        6.70        5.83      2.08 o 
  -3   6  22        0.34        4.80      2.47 o 
  -2   6  22       20.41       19.52      2.57 o 
  -1   6  22        0.46        5.98      2.77 o 
   0   6  22      266.38      250.73      9.12 o 
   1   6  22       35.47       47.00      8.14 o 
  -5   0  23       74.75       56.32      5.47 o 
  -3   0  23        3.98        3.33      4.33 o 
  -1   0  23      479.29      475.13     25.55 o 
   1   0  23        1.34        2.96      3.11 o 
   3   0  23        9.22        7.73      3.27 o 
  -6   1  23       16.88       16.23      2.98 o 
  -5   1  23       26.10       17.51      2.35 o 
  -4   1  23      437.68      466.07     10.44 o 
  -3   1  23       76.94       53.93      5.85 o 
  -2   1  23      378.41      394.82     13.02 o 
  -1   1  23      138.52      126.88      7.21 o 
   0   1  23      366.64      400.31     18.59 o 
   1   1  23        3.14        4.30      5.33 o 
   2   1  23      529.18      541.61     15.31 o 
   3   1  23       76.97       44.02      5.06 o 
  -6   2  23        1.08        1.38      1.53 o 
  -5   2  23        2.78        2.30      2.26 o 
  -4   2  23       39.99       29.53      2.94 o 
  -3   2  23        5.02        1.75      3.28 o 
  -2   2  23       11.73       14.99      3.83 o 
  -1   2  23       43.76       45.07      5.67 o 
   0   2  23       85.67       90.58      6.57 o 
   1   2  23      159.93      140.69     10.10 o 
   2   2  23        8.27       13.99      5.77 o 
   3   2  23        1.57        3.73      3.38 o 
  -5   3  23       57.57       53.99      5.35 o 
  -4   3  23      514.47      532.90     12.13 o 
  -3   3  23        6.57        5.47      2.06 o 
  -2   3  23      163.73      151.33      7.73 o 
  -1   3  23      115.62      114.86     11.24 o 
   0   3  23      315.83      337.58     11.19 o 
   1   3  23       23.17       16.61      2.81 o 
   2   3  23       21.98       20.91      3.63 o 
  -5   4  23       60.78       65.52      4.63 o 
  -4   4  23      325.81      352.78     10.22 o 
  -3   4  23       23.15       20.56      3.78 o 
  -2   4  23       77.76       62.10      5.81 o 
  -1   4  23       34.59       36.78      7.16 o 
   0   4  23      510.19      517.70     15.08 o 
   1   4  23       75.80       78.93      5.98 o 
  -3   5  23      182.22      156.91      6.76 o 
  -2   5  23        7.04        5.08      5.40 o 
  -1   5  23      318.07      285.22     12.40 o 
   0   5  23      194.85      196.11      9.18 o 
  -4   0  24     2208.18     2349.37    457.31 o 
  -2   0  24      780.99      795.96     26.97 o 
   0   0  24     1235.21     1430.15     41.17 o 
   2   0  24      442.33      462.38     19.74 o 
  -5   1  24       19.79       19.44      3.07 o 
  -4   1  24      150.59      169.74      7.79 o 
  -3   1  24       19.55       27.26      8.64 o 
  -2   1  24      108.15      118.69     10.45 o 
  -1   1  24       33.63       37.84      4.53 o 
   0   1  24       44.78       39.38      6.68 o 
   1   1  24       48.14       49.12      5.05 o 
   2   1  24        5.81        4.33      2.33 o 
  -4   2  24      500.23      554.47     14.85 o 
  -3   2  24        8.04        6.55      3.05 o 
  -2   2  24      161.89      140.15      8.13 o 
  -1   2  24       24.83       22.45     10.29 o 
   0   2  24      563.59      553.56     15.40 o 
   1   2  24       45.27       43.71      5.02 o 
  -4   3  24        0.72        6.60      3.69 o 
  -3   3  24       12.17       10.65      3.34 o 
  -2   3  24       18.15       15.13      6.14 o 
  -1   3  24        1.82        7.33      3.29 o 
   0   3  24       39.27       44.69      6.49 o 
   1   3  24      141.63      155.07      8.84 o 
  -3   4  24      325.63      331.33     12.04 o 
  -2   4  24      120.51      108.53      7.55 o 
  -1   4  24      104.64      101.90      7.63 o 
  -3   0  25       29.63       36.21      7.71 o 
  -1   0  25       12.17       28.61      5.91 o 
  -3   1  25       55.95       46.50      6.39 o 
  -2   1  25      741.99      738.32     17.69 o 
  -1   1  25        1.89        6.17      2.52 o 
                                                 
